# Supplementary material for: The Viruses of Botrytis cinerea and Beyond: Molecular Characterization of RNA Viruses and Retroplasmids
Source: Viruses. 2025 Nov 21;17(12):1527. doi: 10.3390/v17121527 (PMC12737674; doi:10.3390/v17121527)
Supplement: Supplementary file 1 [file viruses-17-01527-s001.zip]

Archive with 4 entries (3 files):
- viruses-3983138-supplementary/
- viruses-3983138-supplementary/Supplementary figures S1-S3.pdf
- viruses-3983138-supplementary/Supplementary tables S1-S6.pdf
- viruses-3983138-supplementary/Supplementary text.txt
