# Supplementary material for: The Viruses of Botrytis cinerea and Beyond: Molecular Characterization of RNA Viruses and Retroplasmids
Source: Viruses. 2025 Nov 21;17(12):1527. doi: 10.3390/v17121527 (PMC12737674; doi:10.3390/v17121527)
Supplement: Supplementary file 1 [file viruses-17-01527-s001.zip › viruses-3983138-supplementary/Supplementary text.txt]

>BcMV1 [organism=Botrytis cinerea mitovirus 1] [BioProject=PRJNA1348606] Botrytis cinerea mitovirus 1, RNA-dependent RNA polymerase gene, complete genome
GGGGCCTAACAGCGTTAGCTGTTAGGTGCTTTGTAGTGATACAAAGCATGGTATAACCCACCTTCATCCACTTATATTTTTAATATAAGTTAGTGATAATCCCAGACTTATTGACAATAAGTCGATCAATGGAAACATTGATGTTTTGATATTAATCAAAAACCAATATTGTTTACACTGATAGTCTATTCTATCTATTTTCAAACCTTAAGTGGTCGAATAATAGAACCTATCAGCTAcGGTGTATATCACTCCGTCAGACAATTGCCTTAGGAAGTACTATAACTACCGTAACTGGATAAGATGTGAAGTTCCCTTCCTTTGTAGCTTTAATGCAATTGAGACTGTCGGTCACGAAGACCAAACAATATAAATATTATTAATATGCGCACAAAATGGGAGAAGATACCTAAGCAGATGAATTAATTTCTGCTACCAATCGGTATTTTATAGTCAACTTTAATTTAATTATAAACAAATGAAAAATTTATTTAGAATAAAAAGAAAAGCTGTTATAAAAAATAGTACTACACGTCTTCCTGATCATTTATGATTAGGATATGTGAAGGTACTAGTATGATTGTATGATATACCAAGCGCACATCGAACCTATTTCTTTGAACTTCTTAACAGAATTCAAAGTCTTAGGCGGAACAGCGGTGATACTTGAACTGTGGGATACCTTAAAGAATCCCATAGATTAAGTTCTCACTGATTATCAGGAAATCCTGATGTCTGTTCCGGGTCAATTCGAGTTTCTGTACGAGGACTACCTTTGATTATTCCAGGTAGATTAAGAAATGCAATTTACTCTCGTAGTAATATTAATATTACTAGAGCATTATTGACTCTTTTATCTACTTTCCGTGTAATGTCTGCTACGCCTAAGTTAAAACTTGGAACGATAACAGATCCATTTAATGGAGTTAATGAGACTCTTCCTTCtTTGGAAGTTTCTCGTGCTCTAAAAAATATATTACAAGGAAATAAGTTTATTTTTAAGAAAGAGGATATAAAAGATCCTTATTCTGTTAATAGACTTATGGATATAACAAAAGCAGGTCCTAATGGAGGTGTATCACTTCGGAATGTTATTATCGATGCATATGCATTGATGAAACATCCTAAGGTATATGCTTCACTATTAGAATTATCCAATGTAATGTCTCCATACTTAGGATTGTTACTGAGAAATCAGACAACAATCATAAGGGCAATTATTGATTACGATCCCATTAAATGAGAAAGAATCAAACCTTTTATGGCTCCGGTTTACCAGAGTATAAAAGATCGAACACTTAAACTGATACCCGACTTAAGTTGTATAGGTAAACTATCAACTAAAGAAGAAGCAGCAGGAAAAGTGAGAGTATTTGCCATGGTTGATATTTGAACACAATCAATATTGAATCCTCTTCATAAGAAGATATTCAGTATTATTCGTGAACTTCCAACTGATGGTACATTCGATCAGTTGAAGCCTTTAGATCGATTACATGAACTATCTACACAAGATAGATTCAGTTTCGATTTATCTGCTGCAACTGACCGATTACCTCTTGCTTTGCAAAAGGATATTCTTACCTTATTAGTAAGTCCATCCTTTGCAGAAGCATGAGGTACAGCTCTTGTCGGTAGACCTTATAAATTAAAATTTGGTACTACTGAGGATGAGCTAATGTATTCAGTTGGTCAACCTATGGGAGCATTATCCTCTTGAGGTATGCTTGCCTTgACTCATCATACGATAGTCCAgGTAGCAGCCTCTAGAGCAGGATATAAAGACTTGTTTCTAGATTACGCACTTTTAGGAGATGATATCTGTATAGCCAATAAAGCTGTTGCAGACAATTATCTTATAATTATGCGTGATCTAGGGGTTGAGATTAACCTATCTAAATCTTTGATTTCATCAACTGGTGTTGTTGAATTCGCAAAAAGATGAAGAGTTGGACAAACAGATGTTTCTCCAGCTTCTCCAGCTTTAATAACAAGACTTTTAAGTAATATGAATTACCTTCCAGTCTTGATATTAGATTTAGTGAATAGAGGTGTGAAAACCATCCAGAATTCTGAGAAATTACTTTCTCTTCCGGATTCATTGCAAAAGATTAAGAAAAGTATAACTTTTTCTTTAATCCCATACTATGATCCCGAATTTGCGAAATGCTTACTACCCTTGAAAGGGAAAGATAAGTCTTTTTCACAAAAAGAATTATTTGCATTATATGTTCATACAGACCGAATTTTTAACAAATTAGGTCTTCTTGAATTCCATAAAGCAAAAGATGGTGACCAAGAGAATTCAAAACTCTCTCAGTCATATTTATATAATATCCTTGACAATAGTAAATTACCGTTACCGGCAATTACTAGTCAAATAGATAATATATTAATAGCACAAATGAACACTATTACCAACGTTCCTACTAGGAATTGGTTGAATAATAGGGACATTAATCTATTAACATTTGAATGTTGACATTCATATTTAATAGATACTCTTTCAGAGTTATCTTCTATTTCTAAAGTTGTTCCAGATTACACTATCGTTAAAGATAATGAAAAACCTGATAACCTAGAAATGAGACGAAATCTCCTCTTCATGCAAGAACTTATTAAAGATCTTAAGAAGTGAAATCCGGGTATATTTGATATTATACCAGAATCCATCCTGAAAGAGGAGGAAGTTTAATGTGTAGCTACCATTAGACTTACAGTATTCACATACTGTGCATTAACCTTATTTATATTCCTTTAAAAGCTGCATAAGCAACAGTCTTAGGTCTATAAACGGGGTTAATGCCC

>BcMV2 [organism=Botrytis cinerea mitovirus 2] [BioProject=PRJNA1348606] Botrytis cinerea mitovirus 2, RNA-dependent RNA polymerase gene, complete genome
GGGCTTCTGGAACTTTTCAGTTCCAGAAGTGGCTTATTAAGCCTTCAAAGGTTTTACCCTTTGAACCTGCGATTAATTCCCCATAGTGACTCTTGTTACTGTGAATTAGGAATAGTTGTAGTTCAATTTCTAATGAGATGAACAATATAATAACCCATCTTATCCATCCTACACGTAGACAATTGTCCAAAGAGACAGTTGGAATTCTGCCAATCTGGAATGTTTGGTACGCGTGGAAGAAGATAAGAGACCCTCTATTCCCCTGCCTCACGACCAAAGTCGTGGCCCGGGGTGTAATAGAGATACTTTTATATATTATACAATCATGAAAACAAAATTTCTTGTAACAAAAAGGTTACTAGAATCTCTTTTCGATGATCGGACAATAGGTAAAAAGTATATTAAGTCGGTTGAAACAATGAGAATTAAGTCTGGTCTTCCATTTACTATCAAGTATATGAAAGCTGTAAAGCTTCATATAACTAGATACATAAGTGGTCAACCATTAAAGACTAATTCTTCATTAGTTTCATTAACGAATGGTTTTCCAACAAAGTTCTTATATTTGAAAGAACTTATAGATACAGGTGATCCTATAAAGCTAAGACTTGTCTTAACTTTAACAGGATATACCCGATCTATAGTTCCTACCAAAGATGAAGAAAAACTTGTTAAACCTACTTTTAATTCAATTTCTGATCCTTATAAAGGAAAAGAAAATTATACAATTCCAACAGAATTCATAAATGGATTCGTTGAAAAGTATAAATTGAATTTTATGCCAAAATGAGATAATTCATTACAATATATTAGTAATAAATCATCACCATTTGGTAAAAGTACTTTAACAGGTCCATTTGCACTATTCCACATGGGACACTGAAATCTTAATATGTTAGATCATTTTAAGTCTCTTATTGGAGACGGATCTTACAAAATTATGATTGGTGAATTACTTGAAAATGTATTCAAGGATCACAGGTGTTTCCATATTGGTAATAGTTTAAATGGTATCGGAAAGATTGCCATTGTTAAGGATCCAGAGTTAAAACAAAGAGCTATTGCTATGGTAGACTACTATAGTCAATTAGTTCTTCGGCCTATTCATGATGGACTTCTTAATAAATTAAGAAATCTACCACAAGATAGGACGTTCACTCAAAATCCTTTCAATAATTGAGGGAAAACGATGGGTAACAGCTTTTGATCGTTAGATCTAAGTTCTGCGACAGATCGTTTCCCGATTTCACTTCAAGAAAAGGTTCTTGCCTCAATCCTTAAGGATGAAGCAAAAGCCGAAACTTGAAGAAAGATCCTTATTGAAAGGGACTATAAACTTCCAAATGGAAATCTAACACGTTATAGTGTTGGACAACCAATGGGAGCTTATAGTTCTTGAACTGCTTTTACTATTTCACACCACTTAGTAGTTCACTTTGCCGCACATTTGTGTGGAATTGAGAACTTTGATAAATATATACTTCTTGGTGACGATATCGTTATAAATAATGATAAAGTTGCAAGAAAATATATAAAAATCATGACTAAGTTAGGTGTGGACATATCTATTAACAAAACTCATGTAAGTAAAAATACTTATGAGTTTGCTAAAAGATGAGTAAAACACAATATAGAGATCACTGGAATTCCTTTAAGAGGTATTTTAAACAATTTAAATAGTTTACCAACTGCTATTAAACAGTTAGTTTACTACTTTTATAGTTGTAATACACTCTGAAAAGGGAACTCTGTTGAATTAATCTTTAGTATCTTTAAAGATTTAAAACTTAGAAATAGATTCATTACTGATTCTAAACTAAGAATTTTATCTGAAGATACTATATTTGTTATAAGACAAACTCTTAAGTTAAATACTTATGAAGAAATAAGAAATTATTTCAATAAGAAATTAACAATCGAGAATGTCTTGATTCCAAATGAAGATCAAATTCACGGTTTCATCCGTGTGATCCTGTGTTTAGGTCTAAATAAGGTGGCTGAGAAATCAGGAAATGATTTATCAAAGTACTATAAATCTTTCGAAAAGAATTTCCGTAAAGGAGATTTTGATCTTAAGATGTTAGTACGCCATCCCATAGTTCTTGGTATATATAACAAGATCAGCCAAATGAAGCGAACTTTACAAAAAGTTCGTCAAATGGATGAACTTGATCTTATAGATGCCATGACACATATGCGAATCGATGAACCAGATAAACTGGTGCAATCTCTTCGAAATACATCAAGGTCGATAAGTCATATAGACCAACTTTGAAAGAAAGGTTTTAAAAGGTTAGAAATAATCAATGAAGATAACTACGTTAACTTCAATGAATTAGATCTTCCTAATAAAAACAATCTAAAACCATGAGAGTCTTATTATATATCTAATTTATCAGAATTATCTGACAAACTAGATAGCCTAAAAACTCCGGTTACTCAGAATATGTGATTCTAAGTAAGGTATTACAATACCGTCTTTGAGACTGAAAAGTCTCAAAGACCC

>BcMV3 [organism=Botrytis cinerea mitovirus 3] [BioProject=PRJNA1348606] Botrytis cinerea mitovirus 3, RNA-dependent RNA polymerase gene, complete genome
GGGGTTTTTGCCCTTTTAAAGGCCTTACCGATCCTAACCCTCACTTTACAGTGAATTTAAGGAGTAAGTTAATTCTTTGAAAGAAGGTAAAAACAAGTATGTGACTATGCGTACTATATCTCGTATATCCCGTATAAAGCTCAATATAAGCTTTATTATTGAGACAAGATTGGAATATAACTACCGTAAAAGGATAGAATGGAAATTCCCTTGTTTTAGTAATATAGATCTCAATTCTTTGAGAACGATATACCACGAAGGAGAACCCATACATAGTCTTCCTAGTCTTCTCTTAGCTCTCTCCTTCTAGGAGTAAACTGATAGAGAAGTAGGTAGACTGGAGCTAAAACTGGCGTCCCTTTTCAAAAGGAACAGCGCAATCTTAATATATTAACAATCATGAAAATAACTAGAACTTATAAAAATTTAAATTCTTTGTTAAAATCATCAATTGTTAAAACTAAAAAGATGTTTTCCATTAGAGATAGTATTTCTAACTCGTTATCTATTCCTTTAAGACAAATACAATATTTATCTTTTGGAAAGATTCGGGGTCTTGCTAATAGGGCTTTGATGACTCGAGACTTTATGACTTTCGTCTTAAAGATGAAGAAAAATCACGGATCAGATTTTACCATTAAATGGTTAAAATGTTGTTACGTGGCTTTACAGAAATCTTTAGGTAAAGACAATCTTGAGTCGATGCGTGATTTAGAACCAAATCTTCCATTGCCTCGGTTAATAAACGGTATACCTGCGATAATATCTGCAGGTGATCGTAAATTAATTAGAGAGATGGATTCTAGAATTATTATCTATTGATCATCATTATTTTCTTTATATAGAGTTTTAAAATGCTCTTATAAATTAAAAATTTCTTCAATAACTGATCCTTTTAAAGGTTCAGTAGAAGATTTTAATGATATCATTCAGGGTCCTGTCTTTTCGATTTTCTTTGATCGATTGGATGGTTTCTCTGAATTAGTTAAAAAGTCTAATTTGGCTCCTACAAAAGTTCGTCTTTTAAGATCTTCATCTAGTTCGAATAATGTTTCATGACACGGTATTATTACCGATTCTTGAAATATTTCGAATTCGATAGAGATGTCTGCTAATGTATCAAATTATTTAAAGTCAATAAAATCACTTGGTTGAAATACCATGTGATTTAATTCGAAATTAAATGAGATGATAGAATTGGGAGACAGATTGAATTCAATTGGATCTCTGAAGACTAAAAAGTCTTTATCAGGTCCTTTTGGTCAATTTTCTTTAAAAGAAGAAGCAGCAGGGAAACTTAGAATTTTTGCAATAGTGGATTCAATAACACAAAGTTTATTGTCTCCATTGCATGATTTTATGTTTGATCTGCTTAGAAAGATTCCTAATGATGGAACTTTTGATCAAGATCTTTCAGTTAAAAGATCTCAAATTAAAAGTTCTGCATCAGGAAAAGCTTTCTCTTTTGATTTATCAGCAGCGACAGATAGATTACCAGTTGATTTGACTGTAAAGATTTTATCTAAAATCTTTTCAGATGAATTTGGTACTTCATGAAAACAATTGATGGTTAATAGAGATTTTCATTTCTCTTTAACTAATCAAAGTAATTATGGAGCGCCAGAATCATTAAGATATTCTGTTGGACAACCAATGGGTGCCTTGTCAAGTTGACCCGCTTTAGCATTAACTCATCATTGAATTCTTCAATACTGTTCTAACCTTTTAGGTAGATCAGGTTGAGAAGACAATTATGAGATCTTAGGAGATGATCTTGTAGTATTTGATTCAGCATTAGCTGATAAATACTTAGAAATCGCTAAGATTTTAGGAGTTGAAATAAATTTAACAAAATCTATTTCCTCTTTAGATCGACCCGTTTTCGAATTTGCGAAACGTACCTGTTTTGGAAATTTAGATTTATCTCCGATATCAATTAAACAGTTGTTATCTAATGACCAACTTTCAGAAAGAACTATGAATGTAGTTTCTTTCTTGAAACGAGGTTTATTAGTATCACGGTCACATATTGGTATCCTTCTTTCAAAATTTGGTTCTTGACAAATTCTTAAAAATAAGAAAATGTCGAAGACTCCTTTATTAGCCATTCTTGGGATTTTAAATTCAATGAATTTAATTTCGCACCGATGGTTGACTGAGGCTCTAATCGATCCGAAAACGGATTTCGATAACTTGAAGGATATAACTATCCCTCAAGAGAGTATAATCAAATTAATAAGAGAAGTTGGAAAAGTGCTGAACGGTGAGTCTTTAGCTCTCCAATATCCATATTCAAAAATGGATGAAAGGGGAGAAGTCTATGATGATTATCTTGTAGAGTTTGCTAATGTTATTGCTAATACAGCATATACAAAAGCTAAAGCTCTAGAAGCAAACATGATGGACTTAATTTCTAAAGAAGTTAAGAATTTATACAATTCTTTTGAAAAATCTCAAGATCCTACTTTAGCATCTGCTATTGAAGGATGATTTGAAGATTTACTATACGCAGATGGAGTTTTTGATATCGATGAGTTAGTTGACTCTATCGAATCAAATAAGGCCTTCTACTATAGACAACTGGATATGGATAAAGCCTTAGCTATCGAAGAACAAGTGAACAAATTCATATTTAATTATGAATTAACTCCTCAAGAGTTTAATTCTATTAATGTTGAATCTGCGCCAATTATGAAGATTTTATCTAAAATAGTTGGTGGTCACTCTTCTCGATACTTGAAAATTCAACGTCCAAACTAACCAGAATGTAAAATTCTGTATAGTTTTTCCCTTTGTTATTTTAACAAAAAAGAAGGACCAGAAATACCAAGGTGAAAGCCAAGGGGGAACTGGGTATTCCTTTGGAAGACAATGAGATCGTCTTCCAGAAACCCC

>BcMV9 [organism=Botrytis cinerea mitovirus 9] [BioProject=PRJNA1348606] Botrytis cinerea mitovirus 9, RNA-dependent RNA polymerase gene, complete genome
GGGGGTGTAGACCTGTGAAAAGATCTACACCATACTATATATGTATATGATTACATCCCAAAAGGCGACATCGATCAAGATTAATCTTGACGTAGGTCCAGTAAATAAGCATGTCAAAACATGTAAGTTTATCCTGTAATCTATTCTCATAAGATGAGATAAGATGATATTGCAGTCTCTATGTAAATAAATCCATTATGAATTTATTCATATAAGGTAGAAGTGGAGACTATGGTTGATATCATAATATGAAACGGTCATTTTGCATGAACGTCATTAAGGAACTGGCATACCAATGTCTATTTAGTGACTATGATATTTAGAGTATCCCTCATATTATTTTACAATTATTCCTTTTAGCATATCATCCGACAACAAATTTAAAAGAAGAAATATTACTCATTAAAAATGAATTTCTTTACTTCCTCAAATTTGAAAAAGTCAAGAACTATAAAACAATGAATTTCTCTTCGAGAATTTCGTAGTTATATAGTTATTACTTATTGATTACTTGGAATTAAGGATATTTCAAAATCATTGATCCAGTTTGGAGATCGAATTCAGATTTTAATTAATAAATCTGGTTTTAATTTCGCACATCTTTATCTTAAAGAATGTATGAGATTAACAATTCGATGTCTTGCTGGACAACCCGATAAGTGTATGAAAATACATGTAAAGGTTGATGTGAATGGGTTACCAAAGATTTTACCCTATAATCTTCGTAAGATATTGCTCCTTAAAGGAGGAAATCTACAAAGCTATAGGAGAAAATTAATTGGTATCTTAACTTTGCTTAGTATATTTAGAGTATTTCCTACGTCTCCTAAAGTCAAGATGAATACTATTACAGATGAATTCAAAGGTTCTATTAGAACATTTGATAAATCTATAGTAATATCTGCTTTAAAAGATATGGGATTTAACCGCAAATCATTAAAGGGTCGGTACAACACTTCCTTAATCGGAGGTGAAGCTGCCGGTCCTAATAGTAGAAAATCAGCATGAGGTTCATTAATAGATGCACTTGCATTTATTCATAATCCTCGACCAATATTTGAATTTTGTTTACGAACAAAATCGTATTGAGTTATATGTTGATTATCTATTATACTTATGATTTGTGGACCTCTTTATTATATTATTATACTTTTAAACAAAAGAAAAGCCATCTTAGGAAGGCTTTCAGTTGTTTTTGATCAGGCTGGAAAGGCTAGAGTGGTTGCTATAACGAACTATTGAATACAAATGTGTTTATTTCCATTACATAACAAATTATTTTTATTATTAAAAAGAATTGATATGGATGGAACTTTTGATCAAGAGAAACCTTTAAAAAGGTTAATCTTTCTTCATAAGATGAACTCCTTAATGGGTTCAGATAAACAATTGTACCATTGTTTCGATTTATCAGCAGCTACAGATAGACTTCCTCTACAAATACAAATTGATATTTTGAATCAACTTGGATTTTGTGGAAATGCCTGAGCAAAATTACTGAATATTGATTGGGTGTACAAGACTAAATCTTTTAGATATAGTGTTGGACAACCAATGGGTGCCTATTCATCGTGAGCTATGCTCGCCATTACTCATCATACTATCGTTAAAATATCTGCTTTACAAGTAGGTATAAGTGACTTTAGAGATTATGGTGTATTAGGAGACGATGTCGTTATTTATAACGACAAAGTTGCCGATCAGTATCTTATTAATATGAAACTCCTTGGAGTTGAAATTAATTTAAACAAATCTGTTCAATCTTATGATTTCGCAGAATTTGCTAAGAAATGGGTCGGTCATGATTGTGATATTTCACCTTTAGGTCCAGGTCTAATCCTGCAATCTATACGTGATAAAACTTTCATTTCTAATGCTATATTTGAACTTCTGAGAAGAAATGTTCATTCATATAGTAGTATGTTTGATATCATCCGTGCTAGCCCTAAGTTTATTAAGGTTAACATGAATGAAATCATGGGTGGATTGTTTGCATCTTGTTTAAGATGTTACACACCTGAACAATTGAACGATTTATCTAAAGATAAAGCGAGAAATTGATTATCTGGAGTGTGTAATAATCCTGAAATGGATGGTTCGTATATGATTCGAGAGTTCTTTAGGTATAGAACAATCAAATCATTAAAAACCAACATTTCTGTAGGAAATGATAAAATATCATTCCTATTTAAGCATTGCTTAACCTCTAGCCAAGTTAGAAATAAAGAGTTTCAATTATTTGATACTCTATTTATTTTCTTATCACCAGGTTTCTGAAACTATTTACTTAGTCTTAATAGGACTATTGTAGAATCAGAAACCAATCTTTATCTTGTTTCACAACAAGATTTAGAATGGTGATTAACTTACTCTTATTCAATGCGTTGAGAATTACTTTCTCACGAATTGATGAAGATGGCTGGTGGATCTAGTAGTCCTTCAATAGATTGAAATAAACCAGACGAAGCTAAGAATGCGCGTGAGCTAGCTAAAGACCTCCAAGCATGTTTTACCAATTTGAGTAAAACCTCTGTGGAGCAATTTAGACTACTCCCCGAGCCTAGATAGTCAGGAAATATGAAATATTGCTTGGTTTCTAAATTACTAAAATAATTTATTAATTGAAACGTATTCAATAGATCTTATATGAATCTATCATATACCGGGAATTCCATAATCTATATCTAAAAATATAGATGGGGGGAATTCTTGCTCTGGCCTTTTGGGCCAGAACCCC

>SsMV3 [organism=Sclerotinia sclerotiorum mitovirus 3] [BioProject=PRJNA1348606] Sclerotinia sclerotiorum mitovirus 3, RNA-dependent RNA polymerase gene, complete genome
CCGGGGACCAACCGAAGTTGATCCAGAGAGTAATTCTCTTACGTTTTATCGCAGACGTGAGCGAACCAAATTTGTTTTGATTAAGGTTGGAAGTTCGTCAATCCCCAATAGGCGAGATCGAATCAGCTAAAACTGATTTGAAGTCTCACATGGGTACTTGTACTCATCTAGACCTAGACGGTCCATATGATTAAATGTTGTTGAGTGGTATAACCACTTCCGAGAGTTTAATCTCTTTAGTTCTTGTTAAGAACCTACATTTAATTTTAAGGATTCACCACATATATTAATAATATAAAATGATGAAACACCTAAAATTAACAACATATAAACATCTTGATTTAAACATAAATCAAGCGGACCGTTTTAGCAATGGTGCATTTGCGGCTCTTAGTTTAAAACTTTGATATCCGTACGTGCGCCTATTGATCTGATCTTTAAGATTGGACAAGCCTTCTTTTATGAAGTTTGCAACTCGGATTGAATCTCTTTGAGTACACAATGGATTAATATTCACTGTTAAGTACTTAAAGGAATGTTTACGAATTTGTCAACACTTTGTATCCGGAAATCCAGTTTTGGTTACAACTGAAATACCGATTTCCATAGTGAGAGGTATACCTACTATTATTCCGGGAAACTTGAGATTGCAAATGCATTCTCGAGATCTTTCGGTTATTAGAGGTGTATTGTCTTTATTATCGGTTTTCCGTATAATGAAGATCCCCTCGACTCTGAAGCTTGAAAGTATAACTGGACCTTTTACAGGTTTAGATTCTACTCTTCCGAAATATGAATTAATTAAGATTAAGTCAGTTTTACCTGTGTTTCCACAGATTAAACCTATTAAGCTTAAACTTCTTAGATCGGCGGGCCCTAATTGTAAAGTCTCTATGCTTGGTATCTGATTAGATATCAAAGCATGATCTCAACATCCAAATTTTAAGGTTTTAATTGAATTTATTCAATTATTCCCTAATTATATTGAATTTAGAGATATGCTATTACAAGAAGCTTATAACTTAAGATTGTCTGAACCTTCCAAAGATTTGCATCTTGGAAAATTAGCAATTAAAGAAGAAGCTGCTGGTAAAGCAAGAGTATTTGCAATTACTGATAGTATTACACAATCAGTTATGGGTCCTATCTCAGATGCTATCTTTAAAATGTTAAGACAAATCCCTATGGATGGTACTTTTAATCAAAGTGCCCCCTTAGATAGATTAGTTCAACTTTCTAAAGATGGAGCAATCCCTGAGAAAGATAGAGTCTTTTACTCTTATGATCTTTCAGCTGCCACGGATAGACTACCAATAAATTTACAGAAAGATATTCTGTCAATTTATTGTGGAGAGAGTTTCGCTCTAAAGTGATCAATTTTGATGACTGATAGAGATTGATATCTTTCCAAAGAGAAACGTAATTTACGTTATTCTGTAGGTCAACCTATGGGAGCTCTAAGTTCATGAGCAATGTTAGCTTTAACTCATCATTTTATAGTTGGTATGGCGGCAAACCGAGTTGGGAAACTTGGTTTTGACCACTATGCTTTACTAGGTGATGATATAGTTATTGCTGACAAATCTGTAGCAGATTCCTATTATATGATCATGACCGAAATCCTTGGTGTTCAAATCAACTTATCAAAGTCGCTAGTTAGCTCTAATTCTTTCGAATTTGCTAAAAGACTAGTAACTCTGGAAGGAGAAGTGACACCGGCAGGACCAGCAAACATTTTGTTAGGCCTAAGAAGTCTTAATGGAATTCCTTCCATTATTTTAGACATGGTCAACAAAGGTGTGCCGGTTTCTGAGGAATCTCTTGAATCATGAATGAGTACTATCCCAACTGTAAGAAAATCACAGCTGGAGAAAGTTAAGTGAGTGGTAAAAGGACCGTTTGGTTTTGTTCCTACAGCAGAAGGACTAGCATCGTTCTTGACGATGTCTAGTTCGCTAACTCCTGTTAGAGCAAATCAAATTATCCACGCTGTTCGGTATACTAAATTTCAATGAGATTTAGATATGTGGAACAAGGTGGTTAAGGACAATATAGGTTACAGAATTTCAATTTCTGAACTATACTTCCCGGTTGGGTTCCAGGATTATCCTCTAGATTTTAATGAATCACCTATTAAGATGGAGATCATTAAAAGACTATCTCAAGATTTGCGGGATTTAGGAGGACAACGTCCTACTTTCCGACTTATCTTTGAGGGTCCTATAATAATGTTTAATTATTATAGACAAGGATACGCTAGCGAAATAGTGAACTATATTAAATATTTAGTTCACCAAGAACCTGAGTTTAAGATCGGAGGATCCGATCCTTTCTTACCTCGGAATTTCGAAGCGTTCGCGTTCTCATCTAAGTTCAAAGGACAAAAGTTCTTTGAACAGGTGAAAGAACACTTGAGAGCGAATCAGCTCCCTATGTAGGCTTGCTTGATTGGATAAGACATATCCGCTAAAGCGAGGCCTCTTAGAAGAGGCGGTATAAGCTTTGATTTGATTCATAACTACCTAACGTATTAAGAGCGATATCTTAATATATTGGATAAGATGTGAGAATCTCATCAGGGCTTATACCCC

>SsULV3 RNA-dependent RNA polymerase [organism=Sclerotinia sclerotiorum umbra-like virus 3] [BioProject=PRJNA1348606] Sclerotinia sclerotiorum umbra-like virus 3, RNA-dependent RNA polymerase gene, complete genome
TGGGAATCTTCATGGGGAATCTGGCTCGCCACCAGCCTCAAGCTCTTCCCACAAACTTAAATAAAATTTAAATTTAAACTAGGCTTTAAACTGAAACTTAAACTTAGACTTACACTTAAATTTAAATTTTCACGGTGAGACTCACACTACCTCACGTAAAACAAAGTTGTGGCGATGTGCGTGTACAGTGCACGCCTAGTTAAATCACTGGGGGACGTATGAGCTGCTTGTAGACACCCGGCAGCGAAATAAGGGTGTAGCGCAGTTGGCGCAACGATTTGTTAAGGATCTGACACTGGAAAGACAGACTCTCATCTAATTCTTATCCGTATGCTGTGCTCACCCTGGCGGGGGTTTGACGCGTTTGCCTAGAGCAGCATGTGGACGGGTTTTCGTGGACCCAGGCGTCGTGGACGCAAGCAAGGTACGCTTCTGCCTTAAGAGGGCCCCCCTGCCCAGGGGGTGATTTAGTACACACGGTGTGTCTTCACAACCACGGCGTGTGGCACGTCCAGTTTTCAGGCCAGGGTACTTTTCCTTGATTGATGGAAAAACCCTCCAATCCCAGCACACACGATGATTCACGACGACTACGAATACACAGCAAACGTTCGTTACGAATTCATCGTTCAACAGTCAACCTCTTGGTTGGCATACATCTTCGCGATGTTCGGACTCGATTCAAGTCCCTCGATCACCTGGATCACCCCGGATTGGGTATCTGCCTTGTACAGATACTTCAACCATTCAATAATTCTCTTTGGCGCCAAACCAGCTATCTTTTCGTACGAGATAGTTGTTGTTGACTTTCTGGCTGGTGTTGTCGTGCTACCTATCCTAGTGGCTCTTTCAGTAGGATTGACAGTAGCACTTGTCACACTAAGTTACAGGGTTGGCAGACGAGGGCCAGAGACAATCGTGCGCGTCTTGCGCAGCTCATGGTTGTATTCGTGGTGGTTGCTTTGGGTGATGTGGCAGTCCGCAACATTGCTTCTCTACACTTTCCCCCGGTTCTTAGTCGTTTCCGCCGCGTTCTTTGGACTGTTCTCTTTCAAACTCTTCCTCGTCGCTTTGTGGAATGCCCCAACCTTCTTGATGTACTCAGGTTGGGTCCACTTGGCGATGCTCTGCTACGATCTGCCTTTACTCATCAGGTGGATCCGTAGCACTCTCCAATACGGCGACTCAACAGCTCCCTTGCCTGTTGAGCAAGGGCCCGGTGCGAACCGGGTCAATCAGGCCTTAGGTTATGGACAGACCTTGGCTCAGCAAGAGAATTTGGCACATTTGAGTGCTAGTGGTGCCCTATCGCGGGTGCCACGTCTCCGGGCTCGTGGTCGTGCTACACGCATGATCCAGGACATACTACAGGGACCAGTAGGTTCCGTTGGTCAATACTTTCGTGGGCGGTGGACACCAGACCTCCCTGCGTCAGCAAGATCTCCGGAACTGAACGCGCTGTTGGCATGTTCTTCCCGAGGGATGAAGCTCCTAGGTATCGGAGCAGTCCATAACACTTCGCAGCAAAACCCCGTCATACATCCGTATGTCGTGGTGGAGTCTCCTGAGGGTCAGGAACTGGTTATACCAGGTCTTGATGCGAAGCTGTCCCAGTACTCTTTCCTCAGGGAGAGAACACCAGAGCTGCTCCGTGGGTTGAGAACCCGAGCAGTGGACTGGTTCAAGCAAGAAGAACTCCCGCTCTGGCTGGGCCCTTTGGTCCTCCCAGGTGCGGTCGCGAGAGCATGCTTGGACACCAAGCCTGAAGAGGCTGCAAGAACAGTACTGGTGGACGCTGGTCTAGGATCCCTTCTCTCCACATCCGCTTAAGAAGGCCCGGTGAATCTAGCAGCCGTCTGTTGCGGCATCATCCCTGATGATGTCGTGCCAGCCGGTATGTCCCTGGACATTGCTAGAGTTGATCTGGGCTTATGTGCTGAGAGTCGTAGGCAGATGAGGACGTGGTGGCCCACACCGGTTACTGGGTGTTGGGTACCTCAGGTGCACAGGGGGTGCGCACACAACGAGATCCAAGCGCTGAAATTGCGTTTGATGGCTTCCACACTACCTCCACAAGTTTTTCAAACAGTGTCCCCGGAGGTGGATGCAGTATTCCGTGCGCTGGCAAGACACGCCAGACGCTTTCGGGAAGGCAAGTGGACCCTAGAGGAGACGGCGATGTCTTACTCGGGTGCCATGCAACGTAGATACCTAGAAGCATGCAGGTCTCTCAGAGACGACGAACCGTTGAATCGTCGGGATGCGAAGATAAAGGCTTTTCTCAAGGCGGAGAAGTTCAATGTGGGGCCAAAGTGGATGAAACCACGGCTTATTTGTCCTAGATCTCCTAGGTACAACCTCACGTTGGCTTCCCGGTTGAAGCCTTTTGAGCATTGGCTCTGGGGGACACTGACAGCCAAGTGCATGCGTATAGGTGGACAAGGTAGATTGGTTGCGAAGGGTCTCAACCCGAGGCGGAGGGCAAATTTGATTGTACGAAAGTACAACAACTTTAAGAATTGTGTTGTGTTCGAGGCTGATGGAGCCGCTTTTGAGGCACACGTTGGTGTCAGCCAGTTGCTAGGAGAGCAAGGAGTGTACAAAGCCGCGTTCCCTGGTGACAGGGAACTGGTTGCCTTGCTTAAAGAACAGCTGGTTCTCAAAGGTAGACTCGAGTGTGGAGCGAGGTTTGAACGTGTGGGCGCTCGCGCGTCCGGAGACTTCAACACGGGGATGGGCAACACCATCGTCATGTTGGCCGTAGTTGTGGCTGTCATGAAGAGTTTCGGAGTAAAGTTCGATGTTCTTGTTGATGGAGACAACTGTCTTGTCTTCGTTGAGTCTGAGGACTTGACACAGGTGATGGCTGAGTTTGCCACACGGAGTTGTGCCTGGTCGGGTCAGGAGCTGGTTGTTGAGAAGCCGGTGAGTGTGGTTGAAGAGATTAGGTTTGGACAGTCAGCGCCTGTGTGGATGGGTGCGAAGTATGGGTGGACCATGATCAGAGACTACCGCAAGGTGTTGTCTGGCGCCACCTCGAGCCACAAGTGGCTTAGAGAACCCAACTTCGCGCGCACGTATTTGCAAGGTGTGTCCAGATGCGAACTTTCTTTGGCTCTGGGCGTCCCAGTGCTGCAGGCATGGGCGTTACACATGATGGAGGTGACGGACACACGCAAGAAACTGAAGGAGCATGCCTTTGTTGACAATTTCATGTTGGGTGCGTGGCTCGCTGAGCGGAGGGAGTCAAGGGACGTGTTGTTGGAGACCAGGTGTTCTTTTGAGAGAGCCTTCGGACTTACTGCTGAGGAGCAGAAGGAGCTGGAAGAATCTTTCTCATACAATGCCGATCAAACATACAAGGACTGCCTTGGTGTAACTGATTGGCGGCTAGCAGAACCTGGTCTTCATGATGCATGGTTTGAGACTACCACATAGGGGATGTTGGGTCGCGTGAGGTGCATGCGAACGCAGTAGTAGAGGGTTCCGCCGCTGTGGAGGAAGAGGGCTTTGTTTCGTCCCGTGTCTTGGTCCCGTGCAACGTTTGGAGCACGTAGAAATCTCGCGCCGATAGTGATGTCAGTGACAATGCTGACCTTGAACCCCTGCGTTTCGGGGTTTCACTCAGGGGCTGAGGACCTTGTTCCCAGTACTGGGATGCCCACAATCTGAGAAGAGAAGTGGGTTCAGCGGAAGCTTCCTCCGCCAACTAGGATTCGCCAACACAACTGCCTAGCGCCGCACCAACAGAGCGGCTGACAGCAAAGGGGTGATCAACGACCCTGTCAAAACTGATGGCCGTGACAGGTGTACATCCAGCTCTGTCACGGTGGAAGAGGATGCGTCGGGAGCACAAGGGGGGCCAAGCCAGGACCACCTCTAAGCTTCTTACCTACGACAATGGGTTCCCCAGGGTGGAACCTCTCAGCCACAAAATCTTTTGTGGGCGTGGCTGGGAGAAAGACGGTTCTTGAACTGCAATTGGGGGAGTACTCCCCCGCCC

>BcPV3_dsRNA1 RNA-dependent RNA polymerase [organism=Botrytis cinerea partitivirus 3] [BioProject=PRJNA1348606] Botrytis cinerea partitivirus 3, RNA-dependent RNA polymerase gene, complete genome
GCGAAATTTTCTTGGTTTTTCCAGTCTATTTCCTTCTTCATTTTCGAAAACAATACATGAATAAAAATGTAATTTACGATGACCCTGTCGATGCGGTTGAACCGTTTCTCGGTGATAACCGAGAAACTTTTCTACTCTGGGATGCTAGTTCTTCATCCCGTTCAAGAGTTACCGCTAACACCGACTTTATAGAACAGCCCGGCCTAAAGGAGATAGCTAGGTATGGTGGTTACTCCACCTACTCTGCTCCAGGTAACACTGATCCTTGGGTGCGCTTGGCACTAAAAATACATGACCGTGAAAGATATGATCGCATTTACGGTTTCACCCGACGACCAGCTGGTCTCGAGGGCATGTACAAAGCACTGTTCCGCTTCGGCGAACAAGTTAACGAATTCAAGAGTTTATCTTTTGATCAGCGCAATTGCATGCGCTCAGCAATTAAATCCGCTCGTTCAGCTTTCCGTTTACCGGTAAAGCATGAACCGCTTGAGTGGGAAGAGGTTGGCCAATACATGCGCCACGACACTTCAGCAGGAGTGACCTTCCCAGGCAAGAAGAAGGGTGAAGTTGCTGCTCAGATATATACTGAGGCGCGTTGGCTTGGACACCGTATGAAGCAAGGAGGTAAAGAGCGATTTGATCCGCGTAAGGTTCGTTTCCCACCGTGTTTGGCTGCACAGCGGGGACACTTGTCTCCGAGAGATGATCCGAAGACACGTCTTACGTGGATCTACCCCGCAGAGATGTTAGTCATTGAAGGCCTTTGGGCTCCAGTGATGTATCATCAATTCATGAGCTTGCCCAATGGGCCGATGCTATGCGGGAAGAGTTCACAACGCTTGTATACCGAGTGGATTGTGAATTACCGAGAAGGGGAGAAGTTGCACGGCTTGGACTTCTCTGCGTTTGATTCAAGTGTACCTCAGTGGTTAATCCGCACAGCATTTGACATCCTGCACCAAAACGTTGATTGGTTGAATTGGCGTGGTAAACCCACATCAAAGCGATCTCGCCAAAAGTGGCGCAATGTATGGGACGGGATGGTTTGGTACTTTATCAACACACCCATCTTGATGCCAGATGGCCGGATGTTTCGAAAACGTCGCGGTGTACCATCTGGTACCTGGTTCACTTCGTTAGTTGACTCAGTGGTCAACTATATTATCGTCGAATACTTAACGAAGTGTCAACAAGTGGAAGCCAAAAACCTGAAAGTTCTAGGTGACGACTCAGCTTTCAGGTCAGGTAGAGCACTTGATCTCGAACAGTCACAAAAAGATGCAGACGTACTAGGCATGAACTTAAATGTCAAAAAGTGCGATGTGACTGAAGATCCGACCGAGTTCAAGTTGCTTGGAACAACTTATCGCAATCAACGCGCACATCGCGATGATGATGATTGGTTCAAGCTACTGCTCTATCCTGAAAATCCACCTCCAGACATAGGTACGAGTTTATCTCGACTTGTTGGTTTATGGATCGGTGGTGCGATGTGGAGCCATGAATTCTGTAGATTCATGACATTTTATCAATCCTGCTACGAGTGTCCAACGGATGGCACTTTCACCAAGGATCAAAGAAGATGGCTCGAAATCATCCACGGCGGCAGCGCCCCCAGAGGCTGGACATCGAAGAAGTCCTTATTCTGGAGATCGATATTTTATACGATCTAACAATACTAGCTTTTCTTCGTCTTAAGCGACAACACAAACACAATCATGGTTTATCCATCTAGAGTGTCCTACTCACTGGTTTATCCAGTTAGAAGTTAATAACAATAG
>BcPV3_dsRNA2 coat protein [organism=Botrytis cinerea partitivirus 3] [BioProject=PRJNA1348606] Botrytis cinerea partitivirus 3, coat protein gene, complete genome
GCGAAATTTACGTGGTTAATCCAGTTTATTTCCTGCTTCATTTCAAATTGCTCAAGTTCAAAAACTTTAAAATTTTACAAACTTACAACATGTCAACTGTGACTCCATCCGAGTCCGCCTCCTCTTCCGGAAAGAAGAAGCGTCCTGGCAAGATGCAAAGACAACAGGCCAAAGGCTTGCCTGGCGGTCAACCCGCTCAAACTGCTCCCTCTTCTGTCTCTGCTGCCTCTCGCTTTTCTTCCGCTGTCCCATCCATGCCTACCCCTCAACCCGGTAAGTTCCCTGTCGTATTCCCGTCTGGTGCTGGTGAACCTACCAGAGATGCGTTCTTCGCATACTCTGGAGATAACCTTGGCCGTATCGCTTCTGGTCTACCCGAGCGATACGAATCCAACTCGAAATTTGCTGAGTTCTCAGCGCACACTGAACTTTCTCGTGGTGATTTTGAAACTGAAATCACTTCTGCTTTCTTTCTTGGCTTGGCTCAGCAAACCGTTCACGCTCACGTGAATATGGGTTTACCCCAAGGTGACTTCTCTCCGGTTTTCTCTTCTGACGTAACCAATTTCGCTGCGATTAGGTCTATCCTCGCTCATTTTGGTGAATTCTCGTCTGACACTCTCGGCTCCCGTTACCTGCTCGCAGGTTATGCAGAGACGGTGAAAGCATTGGTTCGCGCCGCTTCCGCCGCCACAAGCAGCACTCCCGACCGGATAGGTTCTACCTTCTGGTTGCCAACTTCTGCGGATTGTAAGAATTCGCGCTTTATTGTTGCTTCTGCTCTTGCCTCGTTTGTCTCCTCTTCTGGTGTTTCTTTAGACGTAGAACGCCTCGCCGAATCCATTTTTCATGGTAGTAGTGATGTCTGGGAGGGCATCAAAAATCTACTCGGCGATCCACCTGGTGATGGAAAACCCGATACTCGTGATCGGTTTGATTTTCTGTTTGCGCGCTACTCAACGCCGCAATCATTCCTCACCGCCGTAGGTGACACGTCCCGCTCCTCGATCTTAGCTGAGATCGGTCTTGAATGGCCAACACCAGCATTGGATGACCTGTCTTGGTCAATCAATGTTAAAGACAAATTCTCAGCTATGACTGATCAACTTGCTCGAAAACGAGCAACCTACGCAAAGTTCTTTTCGTGTGGCTCTGGTGTTGCCAATCGCTCACAAGCGATTGGCTCGTCAATCCAATTGTCAACCGTTTCTTCTGTCTCTGGCGTTACCATCGTCAAGAGTCTACTTGCTCAGGCTGCTCCCGAGTACTCACTTCTTGCTTGCTTCCCGCTTTCTGGTGTCTTCGGACCGATTAAGCTGAATGTGGTGTTAACCACTTCGCTTAACGTATCCCAAAGAGCTACGGAATTCACCCAACTCGATTGGTTGTGAGTTTAAGTGATTAGTTTCATCGACGCTGCGCCAATGAAGGCGTTAAAATAAACTGGTCTATCCTTTTATCAAATCCACCACTCGGTGGTTCCCATTTTCAATCGTTTCCTCAACTTCAAAATGGTTCCGCTGGTCTATCCAGTCGGTTTTATAATAACCATAGG
>BcPV3_dsRNA3 hypothetical protein [organism=Botrytis cinerea partitivirus 3] [BioProject=PRJNA1348606] Botrytis cinerea partitivirus 3, hypothetical protein gene, complete genome
CCGAAATTTTTCGACACCACCTCCCCTGGCCGGGTGGCGTAGCACAAGAATTATTTCCGGTTTTCATGGTTATCTATATGGTACCATGGTCACTGCTCTACTACATGTAGAGGGCCTATCTTCATTCCAGCTGATAGATCATCAGCTGCTTCTGGTTTTCTAGGATCTGATCAATCCTGTTGCATTATTCTGCATAAAATTTATAGAATTTTTAAATGATATCACAACCAATTGAGGCTGTCTCCCTGCTGAAGCGAGACTCGCACCCCGACTTGCATGACAAGAAGTCGGCTAGTGTTAAAACATCTAGTCATCGTCCTATTAGACGTACTAATAGAAACTCCAACTCTGTAAATCAGAATCCTAACAATAAGGATCGATTTACCCGCGCGTTCAGGTCTGCACTTTTTCACAGATCTAAAACTCTTGGTCGTCAACTCACTCGTTCCGAGTGGACTAGACTTGCCGCTGCTGTACGCAAGCAAGTGTCACGATCACAACGCAATTCTTTGGTTTACGAACTTGCTGACTTACGAGATGAATTCAAATTATTTAGAGACGCCCTTCCCTCTAATCCAGTCATTGAAGCATCTGAATCCATGATGATGCTCCAAAATCAGCTCCAAATGCTGAGACGACAAATTCTCATCTCAATGGAAGAAGCAGATAAACTCACTGAAACATGTCCACATTTTAAGTTAAGGACAATATTCACTGTAGCTCCATCTGATGATTCCAAGTCAATCAATTGTTCACTCCCCGGTAATGTCAATATCACATACGATCTTCCTACTACTCCACAACAAACATGCTGTCCATCATGTCTTGAACGCAGGCAAGATTGTATCTTTGAATGGTATGGAACAGAATTTACATTTTCTGACTTTACTATCAACCGACAACCCTTCGATGCATACAAACTTTCGCCGATTAAAAAGAAGAAAGTTTACAGCGCTACATATAAGTCACTAGCGCATATACATCCACTATCAATACAAGCTATTTGGTCCCAGTTTATAACATTGAAATTTAGATCAGATTCAGCTTTAGATTCAACAATCAATTGATAGCCTACAACACAATAATTACTATGGTTATTTTTCTACACGGCATTTTACGACATAAAAACATTAAAGGTTATCTCACAGATCTTTTCCTTATTTTGTTTTTCGTAATCTTACAATTCAAATAAAAGATTCCAGAACTTTTCTCCGACACACATCCACACTTATCAAATGTGCTTCCGTCACAAAAGCATAG

>BcPV1_dsRNA1 RNA-dependent RNA polymerase [organism=Botryotinia fuckeliana partitivirus 1] [BioProject=PRJNA1348606] Botryotinia fuckeliana partitivirus 1, RNA-dependent RNA polymerase gene, complete genome
GCGCAAAAGTCCAACTTTTGACAGTGAAAACTGTTTTTCTGCCTCCTTCATTCCTTGAGCAAATGGAAGAATTTACTCAAGAACCAACCCAACACTACGTCTTAGCTAAGGGGTCTCATTTAATTGACGCACTCCACCTCCGTCCCGATACCGGGAAGGGGTCAACCACTAGCGAAGATGTACTCACTTCCGACTACAGGTCGCCCAACTTAGCCGAGATCGCTCGCTATGGTGGATACAGCACCTACTCGTCTAACTCTAACACAGATCCTTATGTTAGAGAGACATTAAAACTATTTTCTCGAGACACCTACGAGGATATCCGTGGTTTCACTCGCCGACCTGAAGGCACTCCTGGCATGTACAAGGCTTTGGAGAAGTTCAGTGGCGAAAAGAATTCATTCAATGATTTGTCCGCAACTCAAAAATCATCGATGCGCCGTGCAATCGGCAAAGCGAAGAAAGCGTTCAAGTTACCTTACAAACGTGAACCCCTTGATTGGCACGAAGTTGGTCAATTTCTGAGACGTGATACGTCTGCAGGATCAACATTCATGGGCCAGAAGAAGGGTGATGTTATGGAAGAGATCTACCATGAGGCAAGATGGTTAGGTCACCGAATGAAACAGGATGGAAAAGGTCGTTTCAATCCAACCAAGATGAGGTTTCCCCCTTGCTTGGCAGGTCAGCGTGGTGGAATGTCAGAACGTGACGATCCAAAAACGCGGCTTGTGTGGATCTACCCCGCAGAGATGTTGACAGTGGAGGGTTTCTACGCCCCCCTAATGTATCGTGACTTTATGAACGATCCCAATTCGCCAATGTTGAACGGGAAGAGTGCGCAACGCTTGTACACCGAATGGTGTTGCAAACTGAGGGAAGGAGAGACATTGTACGGAATCGATTTTTCGAGTTTCGACACCAAAGTACCAGCGTGGTTAATCCGCATTGCGTTTGATATTCTTCGCCAGAATATCGAATTTTCGACCTTTCAAGGAAAGCCGGTTTCCAAGAAAGACGCGCAAAAGTGGAGGAACGTTTGGGACGGGATGGTGTGGTACTTTATCAACACTCCCATTCTCATGCCTGATGGACGAATGTTTCGTAAGTTCAGGGGTGTACCTTCCGGATCGTGGTGGACGCAGATGATTGATAGTGTGGTTAATCACATACTAATTGATTATTTGGCAGACTGCCAAGATGTAGAGATCCGAAACCTTAAGGTATTGGGTGACGACAGCGCTTTTCGCTCCAGTGACGAGTTTCAACTCGAAACGGCGAAGCTTGATTGTAAACCTACTGGTATGGTGATAAAACCAGAGAAGTGTGAGAAAACAGCTGATCCAGCTGATTTCAAACTTCTTGGAACCAAATACCGTAGTGGCCGCGTTCATCGAGATACAGATGAATGGTTCAAGTTGGCGTTGTATCCAGAATCTAGTGTGTTTACACTAGACGTGGCGTTTACCCGTCTGATTGGCCTGTGGCTCGGTGGAGCAATGTGGGATAAGAGGTTCTGTGAATACATGGACTTCTTCCAATCTAGTTATCCGTGTCCTGAGGAGGGGTGGTTCTCCAAAGATCAGAAACGATGGCTAGAGGTAATCTACTCAGGCAAAGCACCAAGAGGATGGACTACtAAGAAGAGTCTCTTTTGGCGATCAATCTTTTACGCGTATGGTTAGTGTCTTACACGACACCTAGCGTAGGAGTGTACTTCTGCAGcAATTGCAAATTCAACTGTTTATCAGTGGATGTGACGTTCAGTTTAACTGAATGTGAAAATTAAAATCCA
>BcPV1_dsRNA2 coat protein [organism=Botryotinia fuckeliana partitivirus 1] [BioProject=PRJNA1348606] Botryotinia fuckeliana partitivirus 1, coat protein gene, complete genome
GCGCAAAAGACTACTTTTGACTAGTGTAAACTGGTTTTTCGAAAATTTAAAATAACTAAACAAATTCAATTTTTCATTTACGCCTCCTTCATCTTGAGACCATGGCTGACACCCAGTCCCAATTTTCCTCTTCCGTCGCTCCCAGCGACTCAGTTTCCAAGGCTGGACGAAAGTCCAAACCTGGCAAGGCAGAACGTGCTGCTCGACGATCGGCTGTTGGTTCCCAACCCGGTCAGAACGCTTCTGTCGCAAAGGCAATGACCTTCGCAACTGGTGTTTCTACACCAAAACCCCAACCGGGTAAATTCCCTGTCGTTTTtCAGACGGGTGCTGGTGAACCTTCTCGTGATCAAGCTTTCTCGCCTGATGAACGTTCCTTGGCCAGCGTGCTTAACGCTGTTCCACAACGTTACATGTGGCATGAACGCTATAACGAGTTTCGGGTACATGCGGAGGTTGACCAAGTCAACTTCGCCAAGAATCTGACCGTTGCGGCTCTACTGCGCCTGGCCCAGCAGTTAGTTCACTCTCACGTGAACATGGGCCTACCCCAAGGCGATTTCGCTCCTGTGGCCTCTACCGAGGTTCTTATCCCTTCCGCTGTTTCAGCGATTGTCTCACAGTTTGGTGAGTTTTCAGTTCCGGCTCTCGGAACTAGATACTTGCTTCACGATTATACAGATACTGTGAAAGCAATCGTTCACGCTGCCCAAAAGGTGGCAACGGGTAAGACAGGATGTGCTCCTGTAAATCATCTTTGGTTGCCTGTCCGTCGTGATGACGGACACACAAAAGGTGTGATCGCCGATCGTCTGCTCTTGTTCTTGAAGAACGCAGACCTCTCGATTGTTCCGAACGTGCTTGAGGAAGCCGTTCTTAGTGGAACAGTCCCTGATGCTTGGGAGAGCATCAAACCCGTCCTTGGTAACGACGAGACAAAACGTGACCGGTTCGACTTTCTCTTTAGGTCATACGCCGACGTTGGTCAATTCGTTACTGCATTCACAACCGCCAGTGCTACTGCGGTTCGGGCCGAACTAGGCCTAGTGTGGGACAAACCTTCTGCTGGTGACCTTGATTGGTCACTTAACGTCAAGGAGACGTTTACTCGTCTCTCTGACTCCTGGGCGCGTATGTCGACGACATACGCCGCGTTTTTCGAAATGGCGTCTGGCCTGACAAATCGTTCTGCTGCGGTTGGTTCTCAATCGCAGATGTGCGTGGTCAGCACGACCGACAGTGTTACTGTCGTCAAGACCCATCTCGCCTTGTCTGCCCCAGAATTCTCACTCGCTGCGTGTTTTCCACCAACGGCTGTGTTTTCTGGTGATCTTCCTCGTCGTGTGGTAGTGACTACACCTCTCTCTGTGACACAGAGAGCCACCGAATTTGTCCAATTAGATTGGCGTTAATGGTGTAACTATCTCTCTCTCGTTTGGCATTCTCAAGGCTTACGCTCTCCGGACATAAGATAACTTCTTATGGTGCTTCTTCGTCCTCCAGTCTATCTGGAAAAACCTGTGTATCAGGCTCTCTTCTTTTAACAAAAGGTGAGTGAACTGTACTGTTTATCAGTCAGTGAACTATAAAATCC
>BcPV1_dsRNA3 hypothetical protein [organism=Botryotinia fuckeliana partitivirus 1] [BioProject=PRJNA1348606] Botryotinia fuckeliana partitivirus 1, hypothetical protein gene, complete genome
GCGCAAATTTTCtGCTCCTCAAGCTTTTGGCCCTTGGGGTGTGAAGCGTTCTTTTGCCCGGTTCACATGTATATCTATAAGGTTACATGGTTTACGGTCTGCTACTAGCGGATGGTCAATACCTTCTTCACTTTTTCAGTGGCTACTGAAAATTCTCTGGTTTTCTAGAACTACTAGCCATAGTTCGTACGGTAATTATCTCGTTTAAAATTATATATTTTATAAATGATAGCACAACCTTCTGAGGCTGTTACCCTGTTGACGCGTAACTCACCCATCTTAGCGCATGAGAATGCTAAGAATCGGGGAATACCTAATTCTCGTCGTCCTGCTAAACGTATTAGCAAAATTTCTGAAAAACCATCTTTCCCTAAACGTTCAGTCGTTAATAAAGATAGATTTTCCCGCGCGTTTCGCTCCGCTCTGTTTCACCGTTCGCAGTACCTAGGACGTCCACTTCTCACCGATGAATGGCACCGTCTAGCTGCTGCAACAAGGAAACAGATTTCTAGAGCACAACGCAACTCTCTGGTTTACGAACTAGCTGACCTCCGCGAACAGTTTAAATTGTTTAGGGATTCGCTCCCTTCCAATCCACTGATCGAGGCATCTGAATCTATGTTGATGTTACAAAATCAACTTCAGATGCTTCGTCGTCAAGTACTGATTTCGATGGAGGAGACAGACAGATTGACTGAAACTTGTCCACATTTTAAAGCAAGGACACCTTTCACACCTATTCTGACTGACGCCGACAGCCTACAGCTCGTATCATCTCTCCCTGGTAATTGTCATATTATTTATAGACTCAATTCTTCAACACAACAAGCATGTTGCACATCTTGTTTGGAAAAACGAAAAGATTGCGTCTTTGAATGGTATGGAACGGAACTCTCGTTCTCCGACTTTTTAGTCAATGGATTACCCCTCGATCAATACACACTTTCTGCCCGAAAAAAGAAAGTGTACTCTGCCACATATAAGTCCCTGGCACATATTGATCCCTTGTCCATCCAAGGCATTTGGTCTGAAATTGTAAATCACAAATTCAGATTACGATAGACCAAATCGCCCGACAATAGAACCACTTTAGTTCAACATTCTTTTGACATTCTGGTTATTCTCTACGGCATTTTCAAAGCAACTTGTAGAAATTTGTTCTTCTTACAGATCTTCTCCAACTTCTACAAATTTTGAATCTTACTACAACACTCTCGAGTGTGAAAAATTGAAGTATCGCAGGCTTTTGACTCGCACCTCCTTGTACTTATCATGGTTCGTCCGTCCCAAACGAATCC

>RtP1 reverse transcriptase [organism=Botrytis cinerea] [strain=B05.10] Botrytis cinerea retroplasmid pBCRT1 reverse transcriptase gene, complete cds, mitochondrial
CCGAACGGTACTTCTGTAGCAGAAATTCAACCAATTAATTGACACTAGCCTTCTCGAACAGGGGATCTGTTTCGAAATTTCCAATTTTTTTGACACTACTAATAAATTTGTCAAGAATTGGAATATTTAGATCCACTGTAGAGAACCCGGTAATTAGCACTGAGGGAGCTAAGTAAAGTAGGCTTCAATTCAACGGGAGTTAAAAAAAAGATTGATAACATCCTAATAAGTGAATATATTGCGAGGATAGTACTCGGCTTTAACAGCGCCATGGGTTAAATCAAACAGTGAATAAAATCACGATAAAGCCCTCCTCGGTTATCGAGGAATAAATGGATCTCCTGAATCCTCCCAATAGTGGCGAATAGTGGTATAACAGCACCGCGAAGGAAGATAGTTAAGGCGGTAAACTTAATGATAAATGACGGACCTGTACTATGTGAGACAAATCTTTAAATACAAATGAAAAAAACTGATCGTTATCTAGAACCAAATAAGGGAATTGTGAACACACTAATGACGGCAGAAGAATCCCGAAAACTTCATTGGAAGATACCAATGTACCCATCATTTGAAGGTAAGAAATCATCAATCAAAGCAAACAGATACCTGTTGATACAGTCATTAATATTAGAGAACATGATATCTAGAGGTGAATTCACCAAAGCAATTAGTAAATTTGTCTGAATACTCCGATGCTCACGTTGTTATCACGTATACGCATTTCACAAATGAATGCCTGGCTGATATTTCAATCTAAAGTATAAGGAGGTAACAAATCTATTTAAAAAATATGAAAACATCTCCCGAGAACTACCTTTGAATGTACCAATGAAAAGGATCTACATCCCCAAACAGAATGGAAAAATGAGACCATTAGGAATACCAGATAAGGCACATAAAGTACTTAACGCCGGATTCGCCGAAATTATATACTTAGTGACCGAACACATGATGGGTAAGTTCCAACATGGTTTCAGAAAAAACCTAGGAACGCAAACGGCATGATTAGAAATCATCAGAAGAACCAGAAATGCACCAAATTTGAAAATGTACGAATTCGATTTAAAATCGTTCTTTAACAAGGTGAATCCTCTCTTTATATATGAGCTATTACTTCCAATAGATAAAAAGTTGGCAAATTATGTTTCATTGGTTAATACTAGAACTTTCCCCAAGTTTAAAAATGGAATTGAATACGAGAACGAATTCCAAATGACCTTAATATCTAAGGCAGTTTCATGATTAACTGGAAAGGTAGAATCTACTAACCGAGACCTACTATTTAAAAGATCTGGTCTACCGCAAGGATTACCATGATCCCCAATTCTATGTTCACTAGTTTTAGAGAAAATAGGTTTAAACAAAGGAAATTCAATCATGTATGCTGACGATGGAATTCTATTTTATACAAAGAGGAGACCAAAGTTAGACATATCAAAATTTAAACACAAGGTTGGAATACATCTAGCATTAGAAAAATCTCGGAAGGTAACGGAAACGTTAAAATTCCTGGGATTGGAACTAAATTTAAAGACACGAATCTTATCGGACGGTAAAAATCAAGCACATGTCGATAAGGATGATTATGAAAAGTTAATAATGATAATAAGTAAGAAATACAGTGGTCCAACCGTGAAGAATTGGAAGTGAGAGGTGGAAGGATCGAGTTGACTTGTAACTCGTTACAAGAATTATGATCGATCATACATCTTGAAAAAAGGTTTATTCCGTATTGGCCAATTGTTATCATCGCTACTAGATGATTGAAATATTAAGACAACTCCTGCCTCGTTATTCCCGAGTTGGATAACCAAATCAACGAGAATAGAGGAAGGAACGTTTCATGATTATCAAACAGCGTCGTCATATGCATGTAATGATCTGTTAAAATTACCTAGAATCAAGCCGGGTCGGACGTTAAATAGATGAGATGGAAGAATGGAATATATCCCACATTCAATTGTATTTAGAAACGCGATGGCCTTCACCACGCAAAGATATTTATGAAATAGGACGAGATTTTGAAATTTCTTCGATCAATTCAACTATTAACAGCAAATTCTCCTTTGTCCCAAGGAGAGGTAGTAAGAAGGGACAGCTCA

>RtP55 [organism=Botrytis cinerea] [isolate=KY-1] Botrytis cinerea retroplasmid pBCRT2 reverse transcriptase gene, complete cds, mitochondrial
CAGTAAAATCAACCTTTAGAACGAATTGCTACGCCTGAGCTCCGAACGGTACTTCTGTAGCAGAAATTCAACCAATTTACTTGACACTAGCCTTTCCGAAACGGGGGATCTGTTTCGAAATTACCAATTTTTTTGACACTACTAATAAAATTGTCAAGAGTTGGTATATTTAAGATAACCCACGGAAACCCGGCGACTAGCACTGAGGGAGCTAGTAGATAGTAGGCTTCTATTCAACGGAAGTGTATAAATTGTGAATGTTGTGAATCACTTAAGTGTCTAATAAGTTAGTAATAGCGAGGCAATTAACTGAGCAGCGTTACAGCTTTAAGATGGCAATTAAAGTGGAGACCAACGTCCAAATTTAGAGATTGACGAACTTTAAAGGATTACAGTCTAATCGCCTAATAAGTCAAAGAATGGCGAGGCGCAATCTGGGTTACACCAAAAAAAGAGACTAAAATCTCGGTAAAGCCCTCCCTGGCTATCAGGGAATAAAGAGAGATCCTGGCTCTCCTCAATAGGATTGAATAGTCAATAACAGCTTGGCGAAGGAAGAAAGTTGAGGCGGTAAACTCAATGATAAATCGCAGACCTGTACTACGAGAGACAAATCTTTTAAATTCGAATGAAAAAAACTGATCAACTTCTAGAACCAAAGAAGGGAATTGTGAACAAACTAAAGTTGGCAGAAGAATCCCGAAAACTTCATTGGAAAATACCAATGTACCCGTCATTCGAAGGTAAGAAATCATCTATCAGAGCAAACAGATACCTGCTGATACAGTCCTTGATATTAGAGAACATGATAACTAATGGTGAATTCACCAAAGCAATTGCCAAATATGTTTGAATACTCCGATGCTCACGTTGTTACCACGTATACGCATTTCATAAATGAATGCCTGGTTGATACTTCAACATTAAATTCGTGGAGGTAAAGAATCTATTCAAAAAATATGAAACAATATCCCGTGAATTGCCTCTAAACGTTCCTATGAAGAGGATCTATATCCCTAAACAAAACGGGAAGATGAGACCATTAGGAATCCCCGATAAAGCACATAAGGTGCTAAATTCTGGTTTCGCCGAAATTATATATTTGGTAACAGAACACATGATGGGAAAATTCCAACATGGTTTTCGAAAAAACCTAGGTACTCAGACAGCATGATTAGAAATAATAAGAAGGACCAGAAACAAACCAAATTTAAAAATGTATGAATTCGACTTAAAATCGTTCTTTAATAAGGTGAATCCTCTCTTTATCTATGAACTATTATTACCAATAGATAAAAAATTGGCAAATTACGTTTCCTTGATAAACACTAGGACATTCCCAAAGTTTAAACATGGTATAGAATATGAGAATGAATTTCAAATGACCTATATATCCAAAGCCGTATCATGACTGACAGGGAAAGTAGATCCATCTAATCGAGACCTCCTATTCAAAAGATCAGGACTACCTCAAGGTCTTCCATGATCCCCAATACTATGCTCACTGGTACTGGAGAAGATAGGCCTAAACAAAGGGAATTCAATCATGTATGCGGATGACGGAATTTTATTCTACACAAAGAGAAGACCTAAACTAGACATATCCAAGTTTAAGCACAAAGTAGGAATACACCTAGCATTGGAGAAATCTAGAAAGGTAAAGGACAAGCTAAAATTCTTGGGTTTAGAATTAGATTTAAACACCCGGATATTATCAGACGGGAAAATAACAGCACATGTTGATAAAGACGATTATGAAAAATTAATAACGATAATAAGTAAGAAATACAGTGGTTCAACTGTGAAGAATTGGAAGTGAGAGGTGTCAGAGTCTAGCTGACTTGTAACTCGTTATAAGTACTATGATAGATCATACATCTTGAAAAAAGGTTTATTCCGTTTTGGTCAATTGTTATCATCGCTATTAGAAGATTGAAATATTAAGACAACCCCTGCAAAGTTATTCCCAAGCTGGATAACCAAATCCACGAGAATAGAAGAAGGGACATTGCATGACTATCAAACAGCGTCATCCTATGCCTGTAATGACCTGTTGAAATTACCAAGAATAAGACCGGGTCGGACGTTAAATAGATGAGATGGAAGGATGGAATTCATACCTCATTCAATCATATTTAGAAATGCAATGGCATTCACCACGCAAAGATATTTATGAAACAAAACGAAGTTTTGAAACTTCTTCGATCAATTCAACTATTAACAGCAATTCTCCGTTGTCCCACGGAGAGGTACTAAGAAGGGACATCTCACCTCACCCCTGTTGAAATTACCAAGAATAAG

>RtP89 [organism=Botrytis cinerea] [isolate=KY-1V1] Botrytis cinerea retroplasmid pBCRT3 reverse transcriptase gene, complete cds, mitochondrial
CCATCTCTTTCCAATTTTCCCACACTACACGACCTCTCAATCCCAGACAAAAATTAGCTCGAATAAACGAACTACAATTTGTCCTGTTAAGGATAAATTGTCCGCACGGTCTAATTAAAATGGAATTTTATTAGTAGCGTCAAGAAAATTTTCAGAGATTATAGCGTCAAGAGGAATTATTCAGAGATCTTTGCGGGTATTTATCGAAGTTTTTTGCAAAATTTGCAAAAAACCTTTGATATAATACCGAGAAATTTATTTCGAGAGCGAAGCGGCTATTATATCAAAGGTTTTTTGCAAATTTTGCAAAAAACTTCGATAAATACCCGCAAAGATCTCTGAATAATTCCTCTTGACGCTATAATCTCTGAAAATTTTCTTGACGCTACTAATAAAATTCCATTTTAATTAGACCGTGCGGACAATTTATCCTTAACAGGACAAATTGTAGTTCGTTTATTCGAGCTAATTTTTGTCTGGGATTGAGAGGTCGTGTAGTGTGGGAAAATTGGAAAGAGATGGCTAAAACCTTAAAGCTAAGCGGTAACGCAAAGGTAGGGCAATGTGGAGTCCTTAAGAACCCTAGAGAAATGCTGAAAAGTATAGTTTCCAGGCTCTCGAATACACCACTCCTAATGTAGGATGCTCTACATAGGAAAGGAGGATTTCTGCCACTCCTACCCAGAAGGGTAAAGACCCCTATGAAAATGCTTCGTCAACCAATTAATAGAATGGTATTAAACTTTAACGAAGTATGGTTTCAAGGCGCTCAAACAGAAAAGTTCTAACTGAAAAGGAAATGAAAAAATTACTGAAACAAGTTGTGGAAAACGCAGCACCGTCGATGAAAGCCCAACTGTTAAAGCTAGGGAGCTCTAGCTTTGCTGGTAAGATATCTAAGTCTTCTTGAAGACGTATCCCAACAGTATCAAGTGTAAATATTCCTAAAGGTGAATGAAATAGCATTTTAGAAAAAGTAGGTCTTCATTTGAGAACTCCACGAGAAATCGGTTACACTCTAAAATCAACCAAGTCTATGAATCGATATATGGAACATCAAATTATACGGATGAGAAAAGCTCAAGGTACGCCATTGTTCTGAGTAATTGCCAACTTCTGTCTAACAAAATCAGTGTCCTTTAGAGTAAGTGCAATCATTCATGTAATACCATCGTGATGATACGCATGATCAAAAGACTCTATGAAAATGTTAAATCAACAAGTTACAAAAATTCTAAAAAACCACAAAAGCAACCTAAATTTTAGACGTGTGTACATTGAAAAAGCAGACGGAAAGTATAGACCGCTAGGAGTACCCTCTCCAAGTTGGCGTATAGCTCTTCATATGCTTAATAACATAATCACGCTATCAGCTGAAAATTCATTACTAGATTGCCAACACGGTTACATACCCGGAAGGGGAACTCTGTCGGCCTGACGAGATGTTCTAACAAATATAATAGATAAGCCATTTATCTTTGAATCAGACCTGAAGAACTTCTTCGGAGAAGTACTGCCTGTCACAGTTGATTTCGAATTAAAGAAGCTAGGAATGCCAGACAACTTCCGAAACTGATTTTTCTTGATCAATCAAAGTTACCCTAAATTACCTAAAAACTTGAAACTTCCTGAAAAATTACCAACCAAAGGGACTCGACAAGAGCTGAATGACTTAGCAAAGATGCACTTCTTTGAGTATGACAAAGTAGGGCTAGCACAGGGGGCGCCAACATCAGCATTTTGCTCCATATTAACGTTAAAGGATTATTTGTCGCAGACGAAATATGTAGTAAATTATGCTGACGACCAGATCTTCGCATCCTATAAGAATTTTTTTATCTGAGACGACCCTACATCAGGAATTGTTCATGCAGATAATAAAACTCGTTGGATTCGGGTGAACGGAAAGTGACTAAGGGAAATCAAGTTCTTAGGTTTAATTTATAACCCATGAGACAAGACATTACGTTCAGAAACAAGGAGCGAGCGACGTATAGGAATTGACCAGAATCTAATCGACATTTGGGATTGTATGACTTACAGCAAAAAGGATGACTACTTAACAGATTTAGCAACAAGAAACATATTTGGATACGTTCAAGCATGCCTATACCAAGGAAGCTTCAAAACAGACTCCGAAATGATCAAAGTGCAAGAACAGAAAGGTCACACTGAAAAGCTAATAAAATCAAACACTAAATCCTGAATGGGAGGATATCAAAAGGATCTTACAAATTCTTCTAATGCAATTGAGTTCCTAGCAGGAATATTAAGAAAACAGTTAAAAAAACATTAACTCCCTACTCCAAGGGTGGTTAGTAGACTTTAAT

>RtP92 [organism=Botrytis cinerea] [isolate=KY-1V1] Botrytis cinerea retroplasmid pBCRT4 reverse transcriptase gene, complete cds, mitochondrial
GTGGGAAAATTGGAAAGAGATGGCTAAAACCTTAAAGCTAAGCGGTAACGCAAAGGTAGGGCAATGTGGAGTCCTTAAGAACCCTAGGGAAATGCTGAAAAGTATAGTTTCCAGGCTCTCGAATACACCATTGATTTAAGTAATTACTATGAAAACAATTATAGAAAACTCAGCGCCGAAGATGAAAGCTCAATTGTTGAAACTTGGACGCTCAAGTATTACAGGGAAGATTCTTGGTTCACCTTGAAACAAGATACCAGCTGTTTCTAATGTAAGTATAAAAACCAATGAGTACAACGAAATTCTAGCAGCTGTTGGTATTGAAAAGAAACTCCCAAGTGAAATAGAATTCAGACCAAATGACGCGAAGAAAATGAACAGATACATGGGTCATCAAATAATAAGGTTAAGACAATGTAAAAATACTCCAAAGTACTGACAGATAATAGGTTTCATCCTAACGAAATCAGTATCTTTTAGAGTATCGGCAATAAATCACGTAATTCCATCATGATGATACTCTTGAAATTTTGATAACATAATAACACTAAATAAACAAGTATCAAAGATACTCCAATCGGCCAGAGGACAAGTAGACGCAAGAAGAGTATATATCTTAAAAAGTAATGGAAAATACAGACCACTAGGAATACCTTCACCAAAATGAAGAGTAGCACTACATATGTTAAACTGTGTAATCACAGAAGCTTTAATAGATAAAATCCATCCAAGTCAACATGCCTACATTCCGGGAAGAGGAACACTTAGTGCTTGACGAGATGTTATAGAAAACATAATCGACAAGAGAAACATCTATGAAACGGACATAAAAGGATTCTTCGATAACATCAAACTAATAGAAATAACAGAAGAACTGCGAAAAGGAAATGTTCCGAATCGTATGAACAACTGATTATGAAAATTAAATGAGTGTATCCCAAGATTACCAAAAGTCCAAAGATTACTAGAAAATAAACCAAAACCATCCATATTCGACTCATACAATCTACTTGATAGTAAAGGAGTAGCTCAAGGAGCACCAACATCTCCTTTTCTAGCAATACTATGCATGCCTCAATACCTAACTCAGAACAAAAATGTGAATTTTGTAAACTACGCAGACGATCAAATATTTGCTTCAGATGAGGAATTCGAGATCAAAGATTTCCCCAAAAAGGGAATCGAACATGCGCCAGAAAAGTGTGGCTGAATAAAAAAGGATGGAAAATGGCTAAAAGAATTAAAATTCCTAGGCCTAGTTTATAATCCAGAAGATGGAAGCTTAAGATCAGAAACAAGAAGTGAAAGATCTATAAGACTTGGTGATGACTTAATGGAATTATGAGATGAATTGAAGTATGACAAATCGAAAAGCTCCCTTTACGATCTGTCAAAACGAAATATATTTGGATTCATTCAATCATGTCTATACAACGGAAGTTTCACTCACGAGGAAGTATTCAAAGAAGAACCAGAGTACAATAAAAAGAGCTGATTTGGTGAGTATAGAAACTCCCGAACAGTCTCTTCGCTAGCCGTAGTATCATTGGGTTATGCTATTAGATCAACCATGTGAAAACGTGGAAAAGGCTAGTTCAGGGTAACACCCTGGGTTAGAAGGATACATTATGCAGGAGGCTGAGAAAGTGTTTGCGTATCCAACTAACTCAGGACCTTACCCTGAACTAGCCCTTTCCACGTTTTCACTGTGTCGGTCGATGAGCATAAGGCAATGATATTACGGCTGACGAAGAGACTTTTCGGGAGGCTGAGATCGGCAGAGCCCACGTCTGAATTCCACTCCCTCTCC

>RtP61 [organism=Botrytis cinerea] [isolate=KY-1] Botrytis cinerea retroplasmid pBCRT5 reverse transcriptase gene, complete cds, mitochondrial
TTCGGAGTTTAGGCTCCGCAATTGTTCAAATGTGGCAGTAAAATCAACCTTTAGAACGAATTGCTACGCCTAAGCTCCGAACGGTACTGCTGTAGCAGAAATTCAACCAATTACTTGACACTAGCCTTCTCGAACAGGGGATCTGTTTCGAAATTTCCAATTTTTTTGACACTACTAATAAAATTGTCAAGAAATGGAAATATAAGAACCCTGAGACAGAACCCGGCGGATCACACTGAGGAAGTGATCAAATAGTAGGCTTCAAATCAACGGAAGTGTATAAACTGTGATGACTGATAAAGTATCTAAGTACCTAATAAGTCATAAATTGGCGAGGTAATTACCGGGCCCCGAGCCAAATACGACTAATCCTCGTAATCTAGGCCTACCAGAGAGATTCTGGAATAACATGTGAGGCCATCACTCAATAAAAGGTAATAATGTCATCCGAAAGGGGCAGGCCTATAGCCAAGAGATGGAAACATACTCCACTATACACAATGAGGGTAATAGCTCGACAACCATCTATCAAAAATCTTTATGAACTATCAACCGTTAAAAGCAAACGCGACAACAAATAGTTCTGAAGGGACAAGCTTAAAGTTCCGCTGGAGAATTCCAGAGTACTCAGATAGTGGATGCAGAAACATCGCTAAGTCTAATAGATATCTAAAACATATGGATATGAAAATTTCAGCATTAATCAGCCAAGGGAAAAACTTTGAAGCTACTAACGTTTTCTTATCAATGCTGCGAAAATCCAAATCACTGCGAGTCTATGCATTAAATCACTTCCTCAAAGGCTGATACATGTCTATTCCCTACTCCCAAGCTTTGAGGGTAATGAATCGTTTAGACCGCTTCATGAAGTCTCTTCCTTTAATGGTAACTATAAAGAGAAGATACATACCCAAGAAGTCAGGGAAGTTGAGACCTTTAGGTATACCGGATGTAGCCATGAGAATACTTAACTCGTTATGAGCACAGTATATTTATGCCTCAACCGAACATTTAATCATGGATGAACAACACGGTTTCCGACGTGGAAGAGGAGTATGATCAGCATGAGAGAGAATAATAGAAGAAACAAAGGATCCCGAAGTACTGATATATGAATTTGACTTGAAATCATTCTTTAATAAAGTGAACCCAAACCTAGCAGCAGATATTCTAAAACGTATCGACTGAAGACTAGCAGCATATGTTGAAATAGTAAACCGGGACTCAATAGCAAAATTCAAAACCTACTCACCGGAGGCGGAATATACCATCACTGGTAGAGTTGTAAAGAAATCAGGACTACCACAAGGTCTACCATGATCTCCATTATTGGCATCCTTAGTACTTTCTTGAGCTGAAATGAGATCAGTTATAATGTATGCGGATGACGGAATAGTACTATATCGTAAAGGGGAGAACCCATTACAAATCTTACTTGGTAATCCAAAACTTAATATAACAGGAATTGAATTAGCCTGAGAGAAATCTAAGACGGTGAAGCGTTTCATTAAATTTGGTGGTCTAGAAGCAGATCTACACGAAAGAACATTCTTACTGCCAGAAGGAGGAACAATTGAGATGGATTCAACAAGTCAAGACACCCTTAAAGCATTGACAGGAAAATACTACAAGAAGAATACACGTACCCAGGAGATGTCTGACCATAAACATGATCAAGGATGACTTGATTACCTAAAATTCACATTAACCCCTGAAGAACATGAATGACAATGACAAGTAAATCCTAAGAGCTGGATGATAACTCAATATCGATCTCCTTGACAGACTTGAGAAAACTTTACACGTTACCTTTGTAGAGGAATATTAAGAATGATAGGACTTCGAAAACTAGGTACAAGAGTGTTACCAGAGTACTATCACAGGTACGAAGGAATTATATATGATGTAAGAAAAATATCAACCAATGCAGCAGAAAAACTATTAAATAAGCGATGAGGAAGCATACGCCAACGAGTAATACCTCGACATACACTTAGGCATCTGGATGTATTAGATACTCGTCATCTTAAGGGACGTATAATGATCGGAAGAAAGGAGTTCTGATTACAGAATACAGAATCAAGATATAAGTACATAGCGTCGAATACTCCAGGTAAATATTATATGAAGAGGCCGCGTTCATAGGTCGTCGCTTTGGAGCGGGGGGGGCACCAACAGACTC

>RtP63 [organism=Botrytis cinerea] [strain=B05.10] Botrytis cinerea retroplasmid pBCRT6a reverse transcriptase gene, complete cds, mitochondrial
CAGAAATTCAACCAATTTACTTGACACTGACCTTCCAAACAGGGGATCTGTTTCGAAATTTCCAATTTTTTTGACACTACTAATAAAATTGTCAAAAGATTAGAGATTAACAGATAAACTGGTTGGAACCCGGTTAATCACACTGAGGGAGTGATTAGATAGTAGACTTCTATTTAACGGAAAAATGAATGAAGGTTAATGACTGACAAAGTGTCTAAGTACCTAATAAGTTAAAAAAAAAAAAAGCGAGGTAATTACCGGGCCCCGAGACAAAATCGACTAATCCTCGATATCTAGGCCTACCAAAGAGATTTTGGAATAACATGCGTCGGCCAACGCTCAATAAAAGGTAACAATGTCATTCGAAAGAGGCAGGCCCGCAGATAGGGAGTGAAAACAATCTTATGTGTACAATGGGGGTAATATCCCGACAACCATCTATCAAAATCTTTATGAACTATCAACCGTTAAAAGCAAACGCGACAACAAATAGTTCTGAAGGGACAAGCTTAAAGTTCCGCTGGAGAATTCCAGAGTACTCAGATAGTGGATGCAGAACCGTCGCTAAGTCTAATAGATATCTGAAACACATGGATATGAAGATTTCGGCATTAATCATGCAAGGGAAACATTTCGAAGCAACTAATGTATTCCTATCTATGTTGAGAAAATCCAAATCGCTGCGAGTCTATGCTCTGAATCACTTCCTTAAAGGTTGATACATGTCTATTCCCTACTCCCAAGCTTTGAGAGTAATGAATCGATTAGACCGTTTCATGAAGTCTCTTCCTTTGATGGTAACTATAAAAAGAAGATACATACCTAAAAAGTCGGGGAAGTTAAGACCTTTAGGAATACCTGATGTAGCCATGAGAATACTAAACTCTTTGTGAGCACAGTATATCTATGCCTCCACAGAACATTTAATCATGGATGAACAACACGGATTCCGACGTGGAAGAGGAGTATGATCAGCATGAGAAAGAATCATAGAAGAAACGAAAGATCCCGAAGTATTGGTATATGAATTTGATCTAAAATCATTCTTTAATAAAGTGAACCCAAATCTGGCAGCGGATATACTAAAAAGAATCGACTGAAGGTTAGCAGCTTATGTGGAAATCGTAAATAGAGACTCAATAGCGCAATTCAAAACTTATTCAGAGGAATCCGAATATACAATCACGGGCAGAGTAGTTAAGAAATCAGGATTGCCACAAGGATTACCATGATCGCCGTTATTGGCTTCACTAGTTCTATCTTGAGCAGAAATGAGATCTGTAATCATGTATGCTGACGATGGTGTAGTACTTTACCGTAAAGGAGAAAACCCTCTACAGATATTGTTAGGAAATCCAAAACTGAATATAGTAGGAATAGAACTAGCATGAGAGAAATCTAAAACGGTTAAACGATACATTAAGTTTGGTGGACTAGAAGCCGATTTATATGAAAGAACATTCTTATTGCCAGAAGGAGGAACTATATCAATGGATGGAGTAAAGACAGAAACCCTAAAAGCTCTAACAGGTAAATACTATAAGAAATCATCATCACCGAAAAAGGAAATGTCGGATCATAAAGAAAATCAAGGATGACTCGAATATTTAAGATTCACGTTAACTCCAGAAGAGCATGAATGACAATGATCGGTAAATGCCAAGAGTTGAATGCTAAACAACTTTAATTCTCCATGACAAACTTGAGAAAACTTTCTACGTTACCTGTTGAGAGGCGTACTAAGAATAATGGGACTAAGGAAGCTAGGAACAAGGGTATTACCGGAATACTATCACAGGTATCACGGATTCATTTATGATGTCCGTCAAATCTCAACACATGCGTCAGAAAAACTATTAAATAAGCGATGAGGAAGCATACGCCAACGAGTAATTCCTCGATATACATTACGACATCTGGATGTATTAGATAATCGTCATCAAAAAGGACGTATAATGATTGGAAGGAAGGAGTTCTGATTACAGAATACAGAATCAAGATATAAATACGTAGCATCAAATACACCGGGTAAATATTATATGAAGAGGCCGCGTTCATAGGTCGTCGCTTTGGAGCGGGGGGGGCACCAACAGACTCAGAAGAATCTAC
>RtP66 [organism=Botrytis cinerea] [isolate=KY-1V1] Botrytis cinerea retroplasmid pBCRT6b reverse transcriptase gene, complete cds, mitochondrial
TTCGGAGTTTAGGCTCCGCAATTGTTCAAATGTGGCAGTAAAATCAACCATTTGAACGAATTGCTACGCCTGAGCTCCGAACGGTACTTCTGTAGCAGAAATTCAACCAATTTACTTGACACTAGCCTTCCAAACAGGGGATCTGTTTCGAAATTTCCAATTTTTTTGACACTACTAATAAAATTGTCAAAAAAAGTGGAAATGGGATCTAAAGTTTGGAACCCGGTTGTTCACACTGAGGGAGTGGACAGATAGTAGGCTCTTATTTAACGGGAGTACAAATAACCGATTAATGACTGACAAAGTGTCTAAGTACCTAATAAGTTGACAACAGCGAGGTAATTACCGGGTCCCGAGACAAACTCGACTAACCCTCGAGATCTAGACCTACCAAAGAGATTTTGGAATAACATGTGTTGGCCGACACTCAATAAAAGGTAATAATGTCATTCGTAAGAGGCAGGCCCACAGAATAGGGATTGAAAATGACCTTATGTGTACACTGGGGGTAATATCCCGACAACCATCTATCGAAATCTTTATGAACTATCAACCGTTAAAAGCAAACGCGACAACAAATAGTTCTAAAGGGACAAGCTTAAAGTTCCGCTGGAGAATTCCAGAGTACTCAGATAGTGGATGCAGAACAATCGCTAAGTCCAATAGATATCTGAAACATATGGATATGAAGATATCGGCGTTAATCATGCAAGGGAAACATTTCGAAGCCACAAATGTATTCCTATCAATGTTGCGAAAATCCAAATCACTGCGAGTTTATGCGCTGAATCACTTCCTCAAAGGTTGATACATGTCTATTCCCTACTCCCAAGCTTTAAGAGTAATGAATCGTTTAGACCGATTCATGAAGTCTCTCCCTCTAATGGTAACTATAAAAAGGAGATACATACCAAAAAAGTCGGGGAAGTTGAGACCTTTAGGAATACCTGATGTAGCCATGAGAATACTTAACTCCTTGTGAGCTCAGTATATTTATGCCTCAACAGAACATTTAATCATGGATGAGCAACACGGTTTCCGACGTGGAAGAGGAGTTTGATCAGCATGAGAAAGAATCATTGAGGAAACGAAAGATCCCGAAGTAATGGTATATGAATTCGACTTAAAATCATTCTTTAATAAGGTTAACCCAAACCTTGCAGCAGATATACTTAAACGAATTGACTGAAGACTGGCAGCTTATGTAGAAATTGTTAACCGAGACTCCATTGCACAGTTCAAAACATACTCTGAAGAGTCCGAATACACCATCACAGGTAGAGTAGTTAAGAAATCAGGATTGCCTCAAGGTCTACCATGATCTCCATTGTTGGCATCATTGGTTCTATCCTGAGCAGAAATGAGATCTGTAATCATGTATGCCGATGATGGTGTAGTACTGTATCGTAAAGGAGAAAATCCATTACAGATATTGTTAGGAAATCCTAAACTGAATATAACGGGAATAGAGCTAGCATGAGAGAAATCAAAAACAGTTAAACGTTACATCAAGTTCGGTGGTCTAGAAGCAGATTTATACGAGAGAACATTCTTGCTACCTGAGGGAGGAACCATATCAATGGATGGAGTAAAGACGGAAACCTTGAAAGCTCTGACCGGTAAATACTACAAGAAATCATCTCCGAAAAGGGAAATGTCAGATCATCAAGAAAACCAGGGTTGACTTGAATACTTAAAATTCACACTGACCCCGGAAGAACATGAATGACAATGATCAGTAAATGCCAAGAGTTGAATGTTAAACAACTTTAAATCTCCATGACAAACTTGAGAAAACTTCATACGTTACTTATTGAGAGGAATATTAAGACTAGTGGGATTAAGGAAACTAGGAACAAGGATATTACCAGAGTACTATCATCGGTACCATGGGTTCATTTATGATGTCCGACAAATCTCAACACATGCAGCAGAGAAACTATTGAATAAGCGATGAGGAAGCATACGCCAACGAGTAATTCCTCGACATACACTAAGACATTTGGACGTACTGGATACACGTCATCTTAAAGGACGTATAATGATTGGAAGAAAGGAGTTCTGATTACAGAATACAGAATCAAGATACAAATACGTAGCATCAAATACGCCAGGTAAATATTATATGAAGAGGCCGCGTTCATAGGTCGTCGCTTTGGAGCGGGGGGGGCACCAACAGACTC

>RtP100 [organism=Botrytis cinerea] [strain=B05.10] Botrytis cinerea retroplasmid pBCRT7a reverse transcriptase gene, complete cds, mitochondrial
GAGCGAGATTTTTTGCAAAAAATCGGAATAAAATAATTTTTCGAAATTAAACAACAAATTATTTCATAATAATTTGATTGTTTTTAATTTCTCAAATCATTTAATTCCTTTTCTCTTCTTTCTCTCGTGAGAAAGAAGAGAAATTTTTTGCAAAAAATCTCGCTCTTTTTCTTCGGATTACTAATGAAATTGTTGGTTTTCCTGGACTCGACTTGACAAAACCCAACGCGTTCAGGTACGGTTCTACCGCAATTTACTTTTTTCTCGCGCCAGACGCTGATTAAAGGCCAACATATTCATTTATTTCTTGTCTAGGATGCTCTAGACCAGAAAGGAGGATTTCAGCCACTCCCTACCAGAAGGTAAAAGACCCCTATGGAAATGCTAGCATTACCAATCAATAAAATAGAATTGAACTTAATACTAGTATGGTTTCAAGGCGCTCAAACTGATACAATCGAACTGACTTTATCATGAGAAAACAACTAAAAATGATTGTCGAAAACGCAGCACCGTCGATGAAAGCGCAATTATTGAAATTAGGGGGCTCTAATTTTAACGGAAAGATAGCGAAATCATCATGAAATCGTATTCCTACCGTTTCGAGTGTTAACATCAAGGATAAAGGATTGAACGAAATATTATCTGCAATAGGTCTGACTTTGAAACTGCCGCGTGAAATAAAATTTATACCAAAATCGTCAAAAAGCATGAATCGTTATATGGAACATCAAATAATAAGGCTACGTAAAGCCAAAGGAAAACCATTATTCTGAGTAATAGCAAATCACTGCCTACTTAAATCCCGGTCTTTTAGAGTTTCAGCAGTAAACCACGTAATACCTAGTTGATGATACGCATGACCAGTTGACAGCATGAAGATGTTAAATCAACAAGTCTCAAAAATCTTGAAAAACTCCAAAACTAATCTAAATTATAGAAGAGTCTATATCGAAAAAGCAAATGGAAAATGAAGGCCATTAGGAGTTCCTTCACCAGCCTGGCGAGTATCCTTACATATGTTCAATAACATGATCACTCTGGCAACGGAGGGCCAATTATTAGAATGTCAGCATGGATACAGACCAGGACGAGGTACACTATCGGCATGAAGAGACATTCTTTTAAAAATAATCGACAAAGACTATATTTATGAAACAGACTTAAAGAATTTCTTCGGAGAAGTATTACTAACTAGCGTTGACGACCAATTCTCAGAAGCCAAAGTGCCAGGATTAACAAGGAAGTGATTCTATGATCTAAATAAAAGCTATCCTAAGCTTCCAAGTAAACTAAAACTAGATGAGACAGCATCATTCGTAAGCTTCAGCCGAATCACAGAACGAATATCAAATAAATTAACCAAAAAATTCAAGCCTATAGAATTTGACTTCCTACCCAAGCCAAAATCAATAACAAATTCTATGCAAGATATGCAAGCTATGGTACACATGACTCCCCACTTTGCATCCGGAAATATGATGTCTAGTCCAAAAGGACTAGCACAAGGAGCACCAACATCAGCCTATTGTTCAATCTTAACCTTAAAAAGCTATCTGAGCCAAACAGCTGAATGTGTAAATTACGCAGATGACCAAGTATTTGCGGATAACGAAGTGTTTGAGATCAAAGATAATCCAAAGCGAGGTATCATTCACGCAGAAGAAAAGTGTAAATGAATAAGGTACGCAGGAGTTTGATGCGACGAGCTAAAATTCTTAGGTCTAATTTATAATCCGTGAACAAATATAATTCGAAGTGAAACAAAAACAGGAAAAAGTACAACAATATACAGTGACTTAGTCCACTTATGAGAGGAAATGAACTATAACAAGCAGGACAATTATTTGAAAGACTTAGCAACAAGAAACATCTTAGGTTACATCCAAGCCTGCCTATACTCTGGTAAATGACGGAAGGACGAATTTGAGACAGAAGTAGAAGAAAGCATAGGATTAGAAGCAAGATTATCGCTAAGTACAACAAATTCTTGATACGGTAGTTATAGAAAGTCTCCAACAATAACGTCGGATGCATGTTCATTCCTATCCAAGGTGTTTGAAAAGCAGCTTAGAAAAAACTAAGCATCCCTCCTCGGGTGGTTAGGGGGCC
>RtP103 [organism=Botrytis cinerea] [isolate=KY-1V1] Botrytis cinerea retroplasmid pBCRT7b reverse transcriptase gene, complete cds, mitochondrial
GAGCGAGATTTTTTGCAAAAAATCGGAATAAAATAATTTTTCGAAATTAAACAACAAATTATTTCATAATAATTTGATTGTTTTTAATTTCTCAAATCATTTAATTCCTTTTCTCTTCTTTCTCTCGTGAGAAAGAAGAGAAATTTTTTGCAAAAAATCTCGCTCTTTTTCTTCGGATTACTAATGAAATTGTTGGTTTTCCTGGACTCGACTTGACAAAACCCAACGCGTTCAGGTACGGTTCTACCGCAATTTACTTTTTTCTCGCGCCAGACGCTGATTAAAGGCCAACATATTCATTTATTTCTTGTCTAGGATGCTCTAGACCAGAAAGGAGGATTTCAGCCACTCCCTACCAGAAGGTAAAAGACCCCTATGGAAATGCTAGCATTACCAATCAATAAAATAGAATTGAACTTAATACTAGTATGGTTTCAAGGCGCTCAAACTGATACAATCGAACTGACTTTATCATGAGAAAACAACTAAAAATGATTGTCGAAAACGCAGCACCGTCGATGAAAGCGCAATTATTAAAATTAGGGGGCTCTAATTTCAACGGAAAGATAGCGAATTCTTCATGAAATCGTATTCCAACCGTTTCTAGTGTTAACATCAAGGATAAAGGAATGAACGAAATATTGTCTGCAATAGGTTTAACTTTAAAACTGCCGCGTGAAATAGAATTTATACCAAAATCTTCTAAAAGCATGAATCGCTACATGGAGCATCAAATAATAAGACTACGAAAAGCAAAAGGAAAACCATTATTCTGAGTAATAGCAAACCATTGTCTACTAAAATCTCGATCTTTTAGAGTATCAGCCGTTAACCACGTAATACCTAGCTGATGATACGCGTGACCAGTCGACAGCATGAAAATGTTAAATCAACAAGTCTCAAAAATCTTAAAAAATTCCAAAACTAATCTAAATTATAGAAGAGTCTACATTGAAAAAGCCAATGGAAAATTCAGACCGCTAGGAGTTCCTTCACCATCCTGAAGAGTAGCACTACACATGTTTAATAACATGATAACTCTGGCAACAGAGGGTCAATTATTAGATTGTCAACACGGATACCGACCAGGACGAGGAACTCTTTCAGCCTGAAGAGACATTCTTTTAAAAGTAATTGACAAAGACTATATTTATGAAACAGATCTAAAGAATTTCTTCGGGGAAGTATTACTTACTAGTGTTGATGACCAATTCTCTGAAGCAAAAGTACCAGGATTAACAAGAAAATGATTCTACGATCTGAATAAAAGTTATCCTAAGCTTCCAAGTAAACTAAAACTAGATGAGACAGCATCATTCGTAAGCTTTAGCAGAATCACGGAAAGAATCTCTAATAAATTAACCAAGAAATTTAAACCCATAGAATTCGATTTCCTACCCAAACCGAAGTCAATAACAAATTCAATGCAAGATATGCACGCGATGGTACACATGACTCCACACTTCGCAACAGGAAACATGATGTCAAGTCCCAAGGGGCTAGCACAAGGAGCACCTACATCAGCTTACTGTTCAATCCTAACTTTAAAAAGTTATTTGAGTCAAACAGCCGAATGTGTAAATTATGCAGATGATCAAGTGTTTGCTGACAATAAAGTGTTCGAAATCAAAGACAATCCAAAGCGGGGTATAATTCATGCACCAGAAAAGTGTAAATGAATAAGGTATGCAGGAGTTTGATGTGATGAACTAAAATTCTTAGGTCTAATTTATAATCCGTGAACAAATATGATTCGTAGTGAAACAAAAACAGGAAAAAGTACAACAATATACAGTGATTTAGTCCACTTATGAGAAGAGATGAACTATAACAAACAAGACAATTATTTGAAAGACTTAGCAACAAGAAACATCCTGGGTTACATTCAAGCTTGTCTATACTCTGGTAAATGACGGAAGGACGAATTTGAAACAGAAGTAGAAGAAAGCATAGGATTAGAAGCCAGATTATCGCTAAGCACAACAAATTCTTGATACGGTAGTTACAGGAAATCACCAACCATAACGTCGGATGCATGTTCATTCCTATCCAAGGTGTTTGAAAAGCAGCTTAGAAAAAACTAAGCATCCCTCCTCGGGTGGTTAGGGGGCC
>RtP104 [organism=Botrytis cinerea] [isolate=KY-1] Botrytis cinerea retroplasmid pBCRT7c reverse transcriptase gene, complete cds, mitochondrial
CCATCTCTTTCCAATTTTCCCACACTACACGACCTCTCAATCCCAGACAAAAATTAGCTCGAATAAACGAACTACAATTTGTCCTGTTAAGGATAAATTGTCCGCACGGTCTAATTAAAATGGAATTTTATTAGTAGCGTCAAGAAAATTTTCAGAGATTATAGCGTCAAGAGGAATTATTCAGAGATCTTTGCGGGTATTTATCGAAGTTTTTTGCAAAATTTGCAAAAAACCTTTGATATAATACCGAGAAATTTATTTCGAGAGCGAAGCGGCTATTATATCAAAGGTTTTTTGCAAATTTTGCAAAAAACTTCGATAAATACCCGCAAAGATCTCTGAATAATTCCTCTTGACGCTATAATCTCTGAAAATTTTCTTGACGCTACTAATAAAATTCCATTTTAATTAGACCGTGCGGACAATTTATCCTTAACAGGACAAATTGTAGTTCGTTTATTCGAGCTAATTTTTGTCTGGGATTGAGAGGTCGTGTAGTGTGGGAAAATTGGAAAGAGATGGAATGAAATTGTTGGTTTTCCTGGACTCGACTTGACAAAACCCAACGCGTTCAGGTACGGTTCTACCGCAATTTACTTTTTTCTCGCGCCAGACGCTGATTAAAGGCCAACATATTCATTTATTTCTTGTCTAGGATGCTCTAGACCAGAAAGGAGGATTTCAGCCACTCCCTACCAGAAGGTAAAAGACCCCTATGGAAATGCTAGCATTACCAATCAATAAAATAGAATTGAACTTAATACTAGTATGGTTTCAAGGCGCTCAAACTGATACAATCGAACTGACTTTATCATGAGAAAACAACTAAAAATGATTGTCGAAAACGCAGCACCGTCGATGAAAGCGCAATTATTAAAATTAGGGGGCTCTAATTTCAACGGTAAAATTGCGAAATCATCATGAAATCGCATTCCTACCGTTTCTAGTGTTAACATCAAGGATAAAGGAATGAACGAAATATTATCTGCAATAGGTTTAACTCTTAAATTGCCGAGAGAAATCGAATTCATACCAAAATCTTCTAAAAGCATGAATCGTTACATGGAGCATCAAATAATTAGATTACGAAAAGCGAAAGGAAAACCATTATTCTGAGTTATAGCAAACCACTGTCTACTAAAATCTAGATCCTTCAGAGTATCTGCAGTAAATCATGTCATACCAAGTTGATGATACGCTTGACCTGTAGACAGCATGAAAATGTTGAATCAACAGGTATCAAAAATCTTAAAGAATTCTAAAACGAATCTAAATTATAGAAGAGTCTATATAGAAAAAGCCAATGGAAAATGAAGACCACTAGGAGTTCCTTCACCCGCATGACGTGTATCCTTACACATGTTTAATAATATGATCACTCTAGCTACAGAGGGACAATTATTAGACTGTCAACATGGATATCGCCCGGGAAGAGGAACTTTATCAGCGTGACGAGACATTCTTCTAAAGGTGATCGATAAAGATTATATCTATGAAACAGACTTAAAGAATTTCTTTGGAGAAGTACTATTAACCAGTGTAGATGATGAATTTTCAGAGGCCAAAGTACCAGGTTTAACAAGAAAGTGATTCTATGACCTAAATAAGAGTTATCCCAAACTACCAAGTAAACTAAAATTAGATGAAACAGCATCATTCGTGAGTTTTAGTCGTATCACAGAAAGAATATCAAACAAAATGACAAAGAAATTCAAACCACTAGACTTCGATTTTTTGCCTAAACCAAAATCTATAACAAATTCAATGCAGGATATGCACGCAATGGTTCACATGACTCCTCATTTTGCAACTGGAAACATGATGTCAAGTCCGAAAGGATTAGCACAAGGAGCACCCACATCAGCTTATTGCTCAATATTAACTTTAAAAAGCTATCTGAGCCAAGCCGAAACGTGTGTAAATTACGCTGATGACCAAGTTTTCGCATCAAACAAGGTGTTCGAAATCAAAGACAAACCAAAACGAGGTATTATTCACGCAGAAGAAAAATGTAAGTGGATACGGTACGCTGGAGTTTGGTGTGATGAATTAAAATTTTTAGGTTTAATATACAACCCGTGAACAAATATGATTCGAAGTGAAACTAAAACAGGAAAGAGCACAACCATATACAGTGACTTAGTCCACTTATGAGAGGAAATGAACTATAACAAACAAGACAACTATTTAAAGGACTTAGCAACGAGAAATATCCTAGGTTACATCCAAGCTTGTTTATACTCAGGAAAATGACGGAAGGACGAATTTGAGACTGAAGTAGAAGAAAGCATCGGATTGGAAGCCAGATTATCTTTAAGTACAACAAATTCTTGATATGGAAGTTATAGGAAATCTCCAACAATAACGTCGGATGCATGTTCATTCCTATCCAAGGTGTTTGAAAAGCAGCTTAGAAAAAACTAAGCATCCCTCCTCGGGTGGTTAGGGGGCCGAGATCGGAAG


>RtP65 [organism=Botrytis cinerea] [strain=B05.10] Botrytis cinerea retroplasmid pBCRT8 reverse transcriptase gene, complete cds, mitochondrial
TTCGGAGTTTAGGCTCCGCAATTGTTCAAATGTGGCAGTAAAATCAACCATTTGAACGAATTGCTACGCCTAAACTCCGAACGGTACTTCTGTAGCAGAAATTCAACCAATTTACTTGACACTAGCCTTCCAAACAGGGGATCTGTTTCGAAAATTCCAATTTTTTTGACACTACTAATAAAATTGTCAAGGACTGGATAATTACGTTCCCAATGTTTGGAACCCGGCTAATCTCACTGAGGGAGAGATTAGATAGTAGACTTCTGATCAACGGAAGGAATAAACAGTGAATGATTATTCTAATAAGTCAAAGCTCATTTGGCGAGGATAGAGTGCGATCTATCGCATAATCGGGTTAAATCGACAAAAACGAATAAAATCGTGGTAAAGCCCTCTATGGCTATCATAGAATAAAATACGATCCTGGCGTATCTCAATAGATTATTATAGTCTTAAACAGCAAGGCGAAGGAAGATAGTGACGGCGGTAAACGTCATGATGAATTGCAGACCCGTACTATGTGAGACGTATCCTACTACAAAAAATGACCACTTTAAGATCAGTAAGCAAAAACCCTGTAGGGAAAACAGTGAACAATTTGAAGCTACTGGAAGAAACTTCCCGTCTTCGTTGGAACATACCATCGCACCGAGTGGGAATTTTGGAAAAGGTGCACGTTAGAAGAGCCAATAGATACTTACTCTTCCAGGGAGTAATCCTGTCTACCTTGATACAAAAAGGAGAATACCGTAAAGCGACAACACGTTTTATATGACTACTTAGAACGTCAAAATCATACTGAGTTTACGCATTTAACAAATGAAACAAAGGTTGATATTTCAACACGAACTATTCAGAAATGAAGAAAGACTTCCGAAGTTTTGTTACAGCGTGCAGAGCTCTCCCGGCATATGTGAGCTTAAGGAGGGTATATATCCCGAAGAAGAATGGTAAGATGAGACCACTTGGAATCCCAAAATTAAGTCACAGACTATTAAACTCCTGTTGAGCAGAATTTATATATATTTGTCTCGAGGACAAGATCATGGATGATCAACACGGGTTCAGAAAAGGTAGAGGTATTTACACCGCTTGAAAACAAATTATTCATAAGACCAAAAATGGCCAAAGAATTTGAGAGTTTGATTTAAAGGCATTCTTCAATACTATAAATCCACTATCCATAAATCAAATATTGTCCAAGATCGATCCTAGAATCTCCACATGGGTTCAAAGAGTAAATCTAAATGCAATACCAAAATTTAAGGATAACCAACTTTATTATGAAGAAGAATTTAAAAAATACTTACACGATGGTATCTATATCTTGGAAAAAACTGGTGTTCCACAAGGTCTCCCATGATCTCCACTATTAGCCTCGATGGTCCTGAGTCACACAGGATTCAAGGATGAAGATTGTATAATGTATGCTGATGATGGAATAATATTCTTGAGGGATGACGAAGAGGAAAAAGATCTAATAAACCGTATTCAGAACTCAAAAGGTTTCAAACAGTCGGGTATAAAATTCTCCGTTGAGAAATCAGGAATGGTAGGAGAAATTCTAAAATTCTGTGGAGCAGAACTTAACCTGACTACCCGTATATTATCAGTGGATGGTAAAGAATATATGGCCGATAGCCTAAATGATAATCAGCTGAAGAAAATATTAGGAAAAGTAAACTATGGTAATAAGAAAACTGAACCAGATTGAAAGTGGGTAGTACACAATCAGAGCTGACTTAGCCTAAGAGCGCTCGAAATCTGGCCAAGTGTTCTAATGTATCTGATAACTCTACTATCACAATTAAAAACATGAATAGGTCTAAAACCAATAAAAAGATGTCATGGTTATCGTACACACGGTTTAAAACTATACAACTATCTGTCGGCATCAACCGAAGCATGTGAAGATCTGTTAATAGGAAGGAAAATCAGAATGCTGTCAAGGAGTATGAACAGCAGCACAAAATTCAAAATTAAAAAGGTTCCGAAAGCTAATATGTTAACAGCCCCATTGAGCGAGAAGCACACTTACAAGAACCCTAAAAAGTTCATAAAAATAGATAATACTCAATTATACTTAGTAAATGCTCCCTCGTATCATTATAAAGGTTGAACAGTTAACTAACTTTGACGATGGGCCACGCGTCAAAGGGTGATAAGG

>RtP58 [organism=Botrytis cinerea] [isolate=KY-1V1] Botrytis cinerea retroplasmid pBCRT9 reverse transcriptase gene, complete cds, mitochondrial
TTCGGAGTTTAGGCTCCGCAATTGTTCAAATGTGGCAGTAAAATCAACCATTTGAACGAATTGCTACGCCTAAACTCCGAACGGTACTTCTGTAGCAGAAATTCAACCAATTAATTGACACTAGCCTTCTCGAACAGGGGATCTGTTTCAAAATTTCCAATTTTTTTGACACTACTAATAAAATTGTCAAGAAATGGGAATATAGAGACCCAATGTTCGTGAATCCGGTGACTAGTACTGAAGGAACTAGTAGATAGTAGGCTTCTATTTAACGGAAGTGTATAAATTGTTAAATGACTTACAAAGTGTATAAGTGCCTAATAAGTTAAAAAATAGCGAGGTAATTACCGGGCCCCGAGCAAATGCGACTAATTCTCGTAATCTAGGCCTACCAGAGGGATTCTGGAATAACATACGTTGGTCAACGTTCAATAAAAGGTAATAATGTCATCCGAAAGGGGCAGGCCATTCAGCAAGCAATTAGATGCCGCTGTTTATCACTGGGAGCTAATGTCCCGACATCCATCATGATCATAAATGAAAACAACTTTAAACTCAGTAAAGACAAATCCTGAAGGGAAAACAGTGAACAGTCTGTCTTTATTGGGAGACCTTTCCCGTCTCCGGTGGGTAATTCCATCGTACCGAGTTAACTTATGTGAAAAAGTAAATGTCAGGAGAGCTAACAGATATCTATTGATCCAAGGAATTATAATAAGTAACATGATTGGTAAAGGACAGTATAAATTGGCAGTTAGTAAATTCTTATGAATTCTTAAAACTTCTCGATCCTACTGGGTATATGCGTTCAATAAATGAAATAAAAACTGATATGTTAATGATGCTTGATCTGAGGCTAGTAAACAATATAAGTTATTCAAAAAAGCGTGTAAACTCCTCCCTCCCAAGGTTGACTTGAAAAGGGTTTATATACCTAAGAAGAATGGTAAGATGAGACCATTAGGAATTCCAAAACTTAGCCACAGAATACTGAACTCAGCTTTCGCAGAATTCATATATGTCTGTCTAGAAGATAAAATCATGGACGATCAACATGGATTCCGTAAGGGTAGAGGTATTTACACAGCATGAAAACAAATTATAGACAAGACAAAGGATAATGGTTTTCATCATAGAATGTGAGAATTTGATCTAAAATCATTTTTCAATACGATAAATCCACTGTCAGTTAATCAAATACTTAACAAATTAGACCCTAGAATAGCGTCGTGAGTATCAAGAGTAAATTTGAACGCTTTTCCAAAGTTTAAGGATAACGTTCTTTACTATGAAGAAGAATATAAAATTTATTATCAATCTGGACTTATGATGTTATTTAAACAAGGACTTCCACAGGGATTGCCCTGATCCCCATTATTGGCATCACTTGTACTTAGTCATACAGGCTTTAAGGATGAGGATTGTTTAATGTATGCGGATGATGGGATAATTTTTATTCCCGAAGGGCAGGAAATTGAAGAAGTCTTGGATCGGATAGTTAAATCAAAAGGATTCAAACAGTCTGGAATACAATTTGCACCTGAAAAATGTAAAATGGTTGAAGAAAAATTAACATTCTGTGGTGCAACACTAAACTTAAAATCTAGGGTATTAACAGTTCTAGATAAAGATTACAATGTTGATGAAATTTCCGATGAAAAACTGAAGAAAATCTTAGGAAAAATAGATTATTCTGGGAAGGCAAAGTCAGAAAAGTGACAATGAAATATCCATAACAAGAGCTGATTGAACGAATTTTCTGTACGTAACTGACCTAGCATCTGACTGTATCTGAAGACAATAATCTCCGAAATAAGAATATGAATGGGATTGAAACCGCTAAAAGGAATGAATGGTTATAGAACAAATGGTCTTAAACTATACAACTACTTAGAAGCTTCAACAATCGCCTGTAATGATCTATTGATGGGATTAAAATCCAAAGAAACAAGCTTACATAAACATAAGCGGAAAACGGTTCCCAAATTGAACTTATTAGCTAAACCAAAAGAAGAAAAATTCACAACAGAAAATCCAAAACGTTTATGAAAACTGGAGGGAGACGTATATTCACATACCAATGGTTGACTGTATTATGTGAATTCACCAAGCTACTTTTATAAAGGTTTTAAGGTAAATTAAAGAACAGAACTGGCCTAATCTGTTCTTTCAGATAGGGGGGTATTGGTAG

>RtP38 [organism=Botrytis cinerea] [isolate=KY-1]  Botrytis cinerea group II intron reverse transcriptase gene, partial cds, mitochondrial
GTGCGCCGATGCGCCTCATTCAATTACGGTTTTTATAAAACTATACATTGTCCAACTATGTATCCAACAACGGATTTAGGTAAGTGGGAAAGCCTCTTGCTGAACTTAGCATATCCGAATAAAGAGGGAATTAGATCTATGCAGAATGATCGAATAGTCTCTCGAGTTGCTATCTCTATGGTTAAAGCTATACTGCTTAAAGTTTATTCACTAGGGGCCTCAACTATAGGGCGATGACTTGTCTGCTATAGGTCATATATAATCAAGAGTCTTTATCTTATAGTGAAATACTCTATGGACTGATATAACCAGGTAAGAATAACTTATCTTAACGTGAAGAGTGAACAACCTAAGGAGATTCCAGGATTGAATGAAGGAACTTCGGGACTGCCTAAGGCCGAAAACGGCTATGGTAGCAGAGCAATCGTAGTACCATTGAACACAATTTTTAGTTCAAGTTCTCTAGGGAAATTTAGAGTTACGGGAAGGATTGCAGGTCCAAATATCCGAATGCTTTCTAGTGCCGCTGGGGATCCCAGTACAGTTGAATCTGACGCCACGAAGAAACTTCGGAGATTATCCGAATTATGTGCGAAAAATCCACACGCGATTATCAGAGAGCCTTTAATTAATCTTATGTACAACCCTAGATTATATGAGATAGCATATGACAAATTGAAAAGTAACCCGGGTAACATGACTCAGGGTATTAATCCTACAACTCTGGACGGTATAAGTTCGGAAACTATAGTAAATATAATAAAAGCCATTAAGAATGATAGCTTTAAATTTACCCCGGGTCGGAGAGTAAATATCCCCAAGAATAGTGGAGGAACTAGACCTCTTACGGTAACGTCGCCGTTAGACAAACTAGTTCAAGAAGTCATGCGAATGATTTTAGAAGCAATTTTTGAACCAACTTTCCACCCGTCTAGCCATGGATTCAGACCGAACAGAGGATGTCACACAGCCCTTAGAGAGATCAAATCTAAATTTGGAGTAGCCTCCTGATATATAGAAGGAGATATCTCTAAATGTTTCGACTCATTCGACCATAAGATACTTATAGGAATCATCAGAAACAAAATTAAGGATGAAAGATTTGTTAGACTAATCATAAAAACCTTAAACGCAGGTTATTTTGAATTCAAGACCTACAAACAATCCCTAGTAGGAACGCCTCAAGGATCGATAATAAGTCCTATACTAAGTAATATATATCTTAATATGCTAGATAACTTTATAGAAGACTTAAGAATGAAATTCAACAAAGGTACAAAACCTAAGTCAAACCCATTGTGAATTAGCTACCGAAATAGGAAGGTAAGAGCTAAGACTATTGTAGAGAAACGTAAGTGACACCAACTACAGATTTCCACACCTTCTATTGATCTTATGGATAAAGATTTAAAAAAGCTAGTATATGTAAGGTATGCAGATGATTGAATAATTGGGATCAGAGGTAATAAGGAAGACTGTCTTATGATTTTAGAGCAGATTAGAAACTACTTAGACAAGGAACTGAAATTAAAACTTAGTGATACTAAAACACTAATAACAAATGCCAGTAAAGATAAAGCCATATTCCTTGGTACTAGTATAGGTATAGCACAACATCAATCATATAGCCGAACCTACGGATATAGCACCAGAAATGCTAAAGAAATCCGTATGGAAGCCCCCAAAAATCGTTTAATTAAGAAATTAACCGAATCTGGAATTATGAAAGAGAACAAAGCTTCACCAAAATTTCTATGAATGGCTAATTCCAAGGACGAAATAATTCTACTTTATAATGCAATTTATAGGGGAGTTATTAATTATTACAGTTTCGCCCATAACATCAATCAACTATCATCATGACTGCATTTCACACTGAAGACCTCATGTGTTAAATTGTTAGCCAACAAGTTCTCATTAAGATCGCAAAGCCAAGTATATAAAGTATATGGTAAAAATCTAAAGGGAAGTGATAAAACATCCTTCATAGAAGCTAGGTATGGAATTAAACCCTGGGACTTCAAGATAGGTAAAGGAGACAACATCAAAGCTCTAGTTGCCAGATCCATTTCAGCAGCCTCTCTACTCGGGCTTAACTGTTCTATCTGTGATTCCAATTATAGAGTAGAAATGCACCATATTAGACGTCTAAAGGATCTAAATCCTAAGCTGAATAAAGTGGAAGCACTTATGGCTAAGAAGAGACGAAAACAAATACCTCTTTGTAGATCTTGCCATATGAAACACCACGGTTGAGATACCAAACCTTAATCAATAGGATGTTAATCTACCTCCTAAAAATTCTCTGAAAAATCAAATTTAATAAGGTAAAAACACACATATTTTGGATAGTTATTTATTTAGACTGGAGAGCCGTATGATGGGAAACTATCACGTACGGTTCGGGAAAGGGGGTGATATCTGGTAAAAGGATATCATTTCTAGTTCGAT
